# Supplementary material for: Remote heart rate monitoring - Assessment of the Facereader rPPg by Noldus
Source: PLoS One. 2019 Nov 22;14(11):e0225592. doi: 10.1371/journal.pone.0225592 (PMC6874325; doi:10.1371/journal.pone.0225592)
Supplement: S1 Dataset — (XLSX) [file pone.0225592.s001.xlsx]

## Sheet: ECG vs rPPG(Facereader)
Time (s)	Participants
	P1		P 2		P3		P4		P5		P6		P7		P8		P9		P10		P11		P12		P13		P14		P15		P16		P17		P18		P19		P20		P21		P22		P23		P24
	ECG	rPPG	ECG	rPPG	ECG	rPPG	ECG	rPPG	ECG	rPPG	ECG	rPPG	ECG	rPPG	ECG	rPPG	ECG	rPPG	ECG	rPPG	ECG	rPPG	ECG	rPPG	ECG	rPPG	ECG	rPPG	ECG	rPPG	ECG	rPPG	ECG	rPPG	ECG	rPPG	ECG	rPPG	ECG	rPPG	ECG	rPPG	ECG	rPPG	ECG	rPPG	ECG	rPPG
0.125		49		59		77		62				86		70		67				61		49		90		66		63		77				63						73		54		68
0.25		49		39		76		62				86		70		67				61		49		90		65		63		77				63						73		54		68
0.375		49		59		76		62				86		70		67				65		49		90		65		63		77				63						73		54		68
0.5		49		59		76		62				86		70		67				70		49		90		65		63		77				63						73		54		68				65
0.625		49		59		76		62				86		70		67				75		49		90		65		62		77				63						73		54		68				65
0.75		49		59		76		62		79		86		69		67				77		49		90		65		62		77				63						73		54		68				65
0.875		49		59		76		62		79		86		69		67				80		49		90		65		62		77				63						73		54		68				65
1		49		59		76		62		79		85		69		67				80		49		90		65		62		77				63				66		73		54		68				65
1.125		49		59		76		62		78		85		69		67				80		49		90		65		62		77				63				69		74		54		68				65
1.25		49		59		75		62		78		85		69		67				80		49		90		65		62		77				63				70		74		54		68				65
1.375		49		59		75		62		78		85		69		67				79		49		90		65		62		77				63				71		74		54		68				65
1.5		49		59		75		62		78		85		69		67				78		49		90		65		62		77				63				71		74		54		68				65
1.625		49		59		75		62		78		85		69		67				78		49		90		65		62		77				63				71		74		54		68				65
1.75		49		60		75		62		78		85		69		67				77		50		89		66		62		77				63				71		74		54		68				65
1.875		49		60		75		62		77		85		69		67				77		51	113.045	89		66		62		77			115.38	63				71		74		54		68				65
2		49		60		75		62		77		85		69		67				76		51	113.045	89		66		62		77			115.38	63				70		75		54		68				65
2.125		49		60		75		62		77		85		69		67				76		52	113.045	88		66		62		77			115.38	63				71	78.87	75	113.463	54		68			99.74	65
2.25		49		60		75		62		77		85		69		67	94.45			76		53	113.045	88		66		62		77			115.38	63				72	78.87	75	113.463	54		68			99.74	65
2.375		49		60	85.571	75		62		77		85		68		67	94.45			76		53	112.838	88		66		62		77			115.38	63				74	78.87	75	113.463	55		68			99.74	65
2.5		49		60	85.571	75		62		77		85	81.485	68		66	94.45			76		53	112.838	87		66		62		77			114.685	63				76	78.87	75	143.634	55	85.69	68	64.64		99.74	65
2.625		49		60	85.571	74		62	74.473	77	63.734	86	81.485	68		66	94.45			76		54	112.838	87		66		62	85.69	77			114.685	63				78	78.87	75	143.634	56	85.69	68	64.64		99.74	65
2.75		49		60	85.571	74		62	74.473	77	63.734	86	81.485	68		66	94.45			75		54	112.838	87	68.191	66		61	85.69	77			114.685	63	63.08			79	78.87	75	143.634	57	85.69	68	64.64		99.061	65
2.875		49		60	85.571	74		62	74.473	77	63.734	86	81.485	68		66	93.386			74		54	112.769	86	68.191	66		61	85.69	77			114.685	63	63.08			80	78.87	75	143.634	58	85.69	68	64.64		99.061	65
3	70.177	50		60	86.145	74		62	74.473	77	63.734	85	81.485	68		66	93.386			74		55	112.769	86	68.191	67		61	85.69	77			114.069	63	63.08		73.361	80	75.032	75	143.634	58	85.69	68	64.64		99.061	65
3.125	70.177	50		60	86.145	74		62	74.473	77	63.734	85	81.485	68	66.458	66	93.386			73		55	112.769	86	68.191	67		61	85.69	77			114.069	63	63.08		73.361	80	75.032	75	143.634	59	85.69	68	64.64		99.061	65
3.25	70.177	50		60	86.145	74		62	74.473	77	63.734	85	81.297	68	66.458	66	93.386			73	69.977	55	112.769	85	68.191	67		61	85.69	76			114.069	63	63.08		73.361	80	75.032	75	123.062	60	85.453	68	64.64		99.061	65
3.375	70.177	50		60	86.145	74		62	74.473	77	63.734	85	81.297	68	66.458	66	93.386			73	69.977	56	112.657	85	68.191	67	63.537	61	85.072	76			114.069	63	63.08		73.361	80	75.032	75	123.062	60	85.453	68	65.441		98.344	65
3.5	70.177	51		60	86.145	74		62	73.527	77	66.23	85	81.297	68	66.458	66	91.704			73	69.977	56	112.657	85	68.191	67	63.537	61	85.072	76			113.178	63	63.08		73.361	80	75.032	76	123.062	61	85.453	68	65.441		98.344	65
3.625	70.177	51		60	86.145	74		62	73.527	77	66.23	85	81.297	68	66.458	66	91.704			73	69.977	56	112.657	85	68.496	67	63.537	61	85.072	76			113.178	64	66.057		73.361	80	75.032	76	123.062	62	85.453	68	65.441		98.344	65
3.75	70.177	51		60	86.5	75		62	73.527	77	66.23	85	81.297	68	66.458	66	91.704			73	69.977	56	112.657	84	68.496	67	63.537	61	85.072	76			113.178	64	66.057		73.361	81	75.032	76	120.073	62	85.453	68	65.441		98.344	65
3.875	70.157	51		60	86.5	75		62	73.527	77	66.23	85	81.297	68	66.458	66	91.704			73	69.977	57	112.657	84	68.496	67	63.537	61	93.45	76			113.178	64	66.057		72.589	81	72.981	76	120.073	62	85.453	68	65.441		98.344	65
4	70.157	51		60	86.5	75		62	73.527	76	66.23	85	81.057	67	66.876	66	91.704			73	69.977	57	112.59	84	68.496	67	63.537	61	93.45	76	55.177		113.178	64	66.057		72.589	81	72.981	76	120.073	62	84.663	68	65.441		98.713	65
4.125	70.157	51		60	86.5	75		62	73.527	76	66.23	85	81.057	67	66.876	66	91.704		47.646	73	69.878	57	112.59	84	68.496	67	63.537	61	93.45	76	55.177		111.281	64	66.057		72.589	82	72.981	76	120.073	62	84.663	68	65.441		98.713	66
4.25	70.157	51	48.531	60	86.5	75		62	73.527	76	66.23	85	81.057	67	66.876	66	90.381		47.646	73	69.878	57	112.59	84	68.496	67	67.201	61	93.45	76	55.177		111.281	64	66.057		72.589	82	72.981	76	120.073	62	84.663	68	67.222		98.713
4.375	70.157	52	48.531	60	87.381	75		62	73.098	76	68.665	85	81.057	67	66.876	66	90.381		47.646	73	69.878	57	112.59	84	70.473	67	67.201	61	93.45	76	55.177		111.281	64	68.624		72.589	82	72.981	76	118.667	62	84.663	68	67.222		98.713
4.5	70.157	52	48.531	60	87.381	76		63	73.098	76	68.665	85	81.057	67	66.876	66	90.381		47.646	73	69.878	57	112.426	84	70.473	68	67.201	61	97.297	76	55.177		111.281	64	68.624		72.589	83	72.981	76	118.667	62	84.663	68	67.222		98.71
4.625	70.157	52	48.531	60	87.381	76		63	73.098	76	68.665	85	81.3	67	66.876	66	90.381		47.646	72	69.878	58	112.426	83	70.473	68	67.201	61	136.915	76	55.177		111.281	64	68.624		73.068	83	72.981	76	118.667	62	84.663	68	67.222		98.71
4.75	69.654	52	48.531	60	87.381	76		63	73.098	76	68.665	85	81.3	67	66.876	66	90.381		47.646	72	69.878	58	112.426	83	70.473	68	67.201	61	136.915	76	55.177		109.027	64	68.624		73.068	83	72.981	76	118.667	62	83.615	68	67.222		98.71
4.875	69.654	52	48.531	60	87.381	76		63	73.098	76	68.665	85	81.3	67	67.102	66	89.884		47.646	72	70.937	58	112.426	83	70.473	68	67.201	61	136.915	76	55.177		109.027	64	68.624		73.068	84	69.699	76	118.192	62	83.615	68	67.222		98.71
5	69.654	52	48.531	60	87.381	76		63	73.098	76	68.665	85	81.3	67	67.102	66	89.884		47.646	72	70.937	58	112.338	83	70.473	68	67.201	61	136.915	76	55.177		109.027	64	68.624		73.068	84	69.699	76	118.192	62	83.615	68	67.222		98.71
5.125	69.654	52	48.531	60	88.042	76	97.346	63	73.098	76	68.665	85	81.3	67	67.102	66	89.884		47.646	72	70.937	58	112.338	83	73.528	68	66.381	61	136.915	76	54.244		109.027	64	68.624		73.068	84	69.699	76	118.192	62	83.615	68	67.665		98.5
5.25	69.654	52	48.531	60	88.042	76	97.346	63	70.659	76	69.687	85	81.3	67	67.102	66	89.884		47.646	72	70.937	58	112.338	83	73.528	68	66.381	61	133.29	76	54.244		109.027	64	70.03		73.068	84	69.699	76	118.192	62	83.615	68	67.665		98.5
5.375	69.654	52	48.531	60	88.042	77	97.346	63	70.659	76	69.687	85	81.3	67	67.102	66	89.884		47.946	71	70.937	58	112.338	82	73.528	68	66.381	60	152.745	76	54.244		106.893	64	70.03		73.068	85	69.699	76	117.713	63	83.818	68	67.665		98.5	66
5.5	69.654	52	47.442	60	88.042	77	97.346	63	70.659	76	69.687	85	80.774	67	67.102	66	89.884		47.946	71	70.937	58	112.338	82	73.528	68	66.381	60	152.745	76	54.244		106.893	64	70.03		73.555	85	69.699	76	117.713	63	83.818	68	67.665		98.5	65
5.625	68.59	53	47.442	60	88.042	77	97.346	63	70.659	76	69.687	85	80.774	67	67.102	66	89.669		47.946	71	70.937	59	112.272	82	73.528	69	66.381	60	152.745	76	54.244		106.893	64	70.03		73.555	85	69.699	76	117.713	63	83.818	68	67.665		98.5	65
5.75	68.59	53	47.442	60	88.55	77	97.607	63	70.659	76	69.687	85	80.774	67	67.346	66	89.669		47.946	71	70.96	59	112.272	82	73.528	69	66.381	60	152.745	76	54.244		106.893	64	70.03		73.555	85	69.699	76	117.713	63	83.818	68	67.665		98.5	65
5.875	68.59	53	47.442	60	88.55	77	97.607	63	70.659	76	69.687	85	80.774	67	67.346	66	89.669		47.946	70	70.96	59	112.272	82	75.417	69	66.381	60	152.745	76	54.244		106.893	65	70.03		73.555	85	69.699	76	117.408	63	83.818	68	67.665		97.87	65
6	68.59	53	47.442	61	88.55	77	97.607	63	70.659	76	69.588	85	80.774	67	67.346	66	89.669		47.946	70	70.96	59	112.272	81	75.417	69	66.381	60	152.745	76	54.244		105.869	65	70.03		73.555	85	66.976	76	117.408	63	83.818	68	67.518		97.87	65
6.125	68.59	53	47.442	61	88.55	77	97.607	63	70.659	76	69.588	85	80.774	67	67.346	66	89.669		47.946	70	70.96	59	111.827	81	75.417	69	64.735	60	152.745	76	54.621		105.869	65	69.542		73.555	85	66.976	76	117.408	63	83.866	68	67.518		97.87	65
6.25	68.59	53	47.442	61	88.55	77	97.607	63	69.002	76	69.588	84	80.774	67	67.346	66	89.58		47.946	70	70.96	59	111.827	81	75.417	69	64.735	60	152.745	76	54.621		105.869	65	69.542		73.793	85	66.976	77	117.408	63	83.866	68	67.518		97.87	65
6.375	68.59	53	47.442	61	89.209	77	97.277	63	69.002	76	69.588	84	78.142	67	67.346	66	89.58		47.946	70	70.96	59	111.827	81	75.417	69	64.735	60	152.745	76	54.621		105.869	65	69.542		73.793	85	66.976	77	117.052	63	83.866	68	67.518		97.87	65
6.5	68.59	54	47.442	61	89.209	77	97.277	63	69.002	76	69.588	84	78.142	67	67.346	66	89.58		47.946	69	70.96	59	111.827	81	75.417	69	64.735	60	152.745	76	54.621		105.288	65	69.542		73.793	85	66.976	77	117.052	63	83.866	68	67.518		97.159	65
6.625	67.546	54	47.442	61	89.209	77	97.277	63	69.002	76	69.588	84	78.142	67	68.033	66	89.58		47.946	69	69.946	59	111.827	81	75.817	69	64.735	60	152.745	76	54.621		105.288	65	69.542		73.793	84	66.976	77	117.052	63	83.866	68	67.518		97.159	65
6.75	67.546	54	48.078	61	89.209	77	97.277	63	69.002	76	69.588	84	78.142	67	68.033	66	89.58		46.671	69	69.946	59	110.725	81	75.817	69	64.735	60	152.745	76	54.621		105.288	65	69.542		73.793	84	66.976	77	117.052	63	84.821	68	67.518		97.159	65
6.875	67.546	54	48.078	61	89.209	77	97.277	63	69.002	76	69.588	84	78.142	67	68.033	66	89.58		46.671	69	69.946	59	110.725	81	75.817	69	64.735	60	152.745	76	54.621		105.288	66	69.542		73.793	84	66.976	77	117.052	63	84.821	68	67.518		97.159	65
7	67.546	54	48.078	61	90.02	77	96.376	63	69.002	76	69.588	84	78.142	67	68.033	66	88.74		46.671	69	69.946	60	110.725	80	75.817	69	64.735	60	152.745	76	54.621		105.288	66	69.555		74.318	84	64.977	77	116.427	63	84.821	68	67.258		97.159	65
7.125	67.546	54	48.078	61	90.02	77	96.376	63	69.125	76	67.803	84	78.142	67	68.033	66	88.74		46.671	69	69.946	60	110.725	80	75.817	69	63.859	60	152.745	76	54.621		104.931	66	69.555		74.318	84	64.977	77	116.427	63	84.821	68	67.258		96.738	65
7.25	67.546	54	48.078	61	90.02	77	96.376	63	69.125	76	67.803	84	78.142	67	68.033	66	88.74		46.671	69	69.946	60	110.725	80	75.817	69	63.859	60	152.745	76	54.393		104.931	66	69.555		74.318	84	64.977	77	116.427	63	90.235	68	67.258		96.738	65
7.375	67.546	54	48.078	61	90.02	78	96.376	63	69.125	76	67.803	84	78.142	67	68.033	66	88.74		46.671	69	69.946	60	109.785	80	75.817	70	63.859	59	152.745	76	54.393		104.931	66	69.555	53	74.318	84	64.977	77	116.427	63	90.235	68	67.258		96.738	65
7.5	67.056	54	48.078	61	90.02	78	96.376	63	69.125	76	67.803	84	74.882	67	68.512	66	88.74		46.671	69	69.946	60	109.785	80	74.804	70	63.859	59	152.745	76	54.393		104.931	66	69.555	53	74.318	84	64.977	77	115.676	63	90.235	68	67.258		96.738	65
7.625	67.056	54	48.078	61	90.785	78	95.721	63	69.125	75	67.803	84	74.882	67	68.512	66	88.74		46.671	69	68.7	60	109.785	80	74.804	70	63.859	59	152.745	76	54.393		104.931	66	69.555	53	74.318	84	64.977	77	115.676	63	95.584	68	67.258		96.738	65
7.75	67.056	54	48.078	61	90.785	78	95.721	63	69.125	75	67.803	84	74.882	67	68.512	66	87.582		46.671	69	68.7	60	109.785	80	74.804	70	63.859	59	152.745	76	54.393		104.787	66	70.162	53	74.639	84	64.977	77	115.676	63	95.584	68	67.797		96.634	65
7.875	67.056	54	48.078	61	90.785	77	95.721	63	69.125	75	67.803	84	74.882	67	68.512	66	87.582		46.671	69	68.7	60	108.962	80	74.804	70	63.859	59	152.745	76	54.393		104.787	66	70.162	53	74.639	84	64.977	77	115.676	63	95.584	68	67.797	32	96.634	65
8	67.056	54	48.283	61	90.785	77	95.721	63	69.079	75	67.803	84	74.882	67	68.512	66	87.582		46.583	69	68.7	60	108.962	80	74.804	70	63.859	59	152.745	76	54.393		104.787	66	70.162	53	74.639	84	64.977	77	115.676	63	95.584	68	67.797	49	96.634	65
8.125	67.056	55	48.283	61	90.785	77	95.721	63	69.079	75	65.922	84	74.882	67	68.512	66	87.582		46.583	69	68.7	60	108.962	79	74.804	70	63.859	59	152.745	76	54.393		104.787	66	70.162	53	74.639	84	63.404	77	115.676	63	95.584	68	67.797	49	96.634	65
8.25	67.056	55	48.283	61	91.405	77	95.801	63	69.079	75	65.922	83	74.882	67	68.512	66	87.582		46.583	69	68.7	60	108.962	79	74.804	70	62.982	59	152.745	76	54.393		104.822	66	70.162	53	74.639	84	63.404	77	115.676	63	95.584	68	67.797	49	96.634	65
8.375	67.056	55	48.283	61	91.405	77	95.801	63	69.079	75	65.922	83	74.882	67	68.779	66	87.582		46.583	69	68.7	60	108.962	79	73.992	70	62.982	59	152.745	76	54.427		104.822	66	70.162	53	74.639	84	63.404	77	114.995	63	95.584	68	67.797	49	96.632	65
8.5	66.663	55	48.283	61	91.405	77	95.801	63	69.079	75	65.922	83	72.358	67	68.779	66	87.121		46.583	69	68.589	60	108.296	79	73.992	70	62.982	59	152.745	76	54.427		104.822	66	71.244	54	74.639	84	63.404	77	114.995	63	95.584	68	67.797	49	96.632	65
8.625	66.663	55	48.283	61	91.405	77	95.801	63	69.079	75	65.922	83	72.358	67	68.779	66	87.121		46.583	69	68.589	60	108.296	79	73.992	70	62.982	59	135.972	76	54.427		104.822	67	71.244	54	74.82	84	63.404	77	114.597	63	95.584	68	68.263	49	96.632	65
8.75	66.663	55	48.283	61	91.405	77	95.801	63	69.49	75	65.922	83	72.358	67	68.779	66	87.121		46.583	69	68.589	60	108.296	79	73.992	70	62.982	59	135.972	76	54.427		104.822	67	71.244	55	74.82	84	63.404	77	114.597	63	91.639	68	68.263	49	96.632	65
8.875	66.663	55	48.283	61	91.796	77	96.116	63	69.49	75	65.922	83	72.358	67	68.779	66	87.121		46.583	69	68.589	60	108.296	79	73.992	70	62.982	59	135.972	76	54.427		105.236	67	71.244	55	74.82	84	63.404	77	114.597	63	91.639	68	68.263	49	96.632	65
9	66.663	55	48.283	61	91.796	77	96.116	63	69.49	75	65.922	83	72.358	67	68.779	66	87.121		46.583	69	68.589	61	108.296	79	73.992	70	62.982	59	135.972	76	54.427		105.236	67	71.244	56	74.82	84	63.404	77	114.597	63	91.639	68	68.263	49	96.598	65
9.125	66.663	55	48.283	61	91.796	77	96.116	64	69.49	75	65.922	83	72.358	67	68.779	66	87.121		46.583	69	68.589	61	107.887	78	74.357	70	62.982	59	135.972	76	54.427		105.236	67	71.244	56	74.82	84	63.404	77	114.434	63	91.639	68	68.263	49	96.598	65
9.25	66.916	55	48.596	62	91.796	77	96.116	64	69.49	75	64.728	83	72.358	67	68.964	66	86.663		46.544	69	68.589	61	107.887	78	74.357	70	62.214	59	135.972	76	54.427		105.236	67	72.086	57	74.82	84	63.404	77	114.434	63	91.639	68	68.263	49	96.598	65
9.375	66.916	55	48.596	62	91.796	77	96.116	64	69.49	75	64.728	83	72.358	67	68.964	66	86.663		46.544	69	68.19	61	107.887	78	74.357	71	62.214	59	135.972	76	55.021		105.869	67	72.086	57	75.175	84	62.017	77	114.434	63	91.639	68	68.263	49	96.598	65
9.5	66.916	55	48.596	62	91.987	76	96.171	64	69.49	75	64.728	83	70.965	67	68.964	66	86.663		46.544	69	68.19	61	107.887	78	74.357	71	62.214	59	135.972	76	55.021		105.869	67	72.086	57	75.175	84	62.017	77	114.434	63	91.639	68	68.538	49	96.598	65
9.625	66.916	55	48.596	62	91.987	76	96.171	64	69.418	75	64.728	83	70.965	67	68.964	66	86.663		46.544	69	68.19	61	107.769	78	74.357	71	62.214	59	135.972	76	55.021		105.869	67	72.086	58	75.175	84	62.017	77	114.434	63	91.639	67	68.538	49	96.693	65
9.75	66.916	56	48.596	62	91.987	76	96.171	64	69.418	75	64.728	82	70.965	68	68.964	66	86.663		46.544	69	68.19	61	107.769	78	74.357	71	62.214	58	135.972	76	55.021		105.869	67	72.086	58	75.175	84	62.017	77	114.023	64	91.639	67	68.538	49	96.693	65
9.875	66.916	56	48.596	62	91.987	76	96.171	64	69.418	75	64.728	82	70.965	68	68.964	66	86.245		46.544	69	68.19	61	107.769	78	75.202	71	62.214	58	135.972	76	55.021		106.285	67	72.086	58	75.175	84	62.017	77	114.023	64	92.132	67	68.538	49	96.693	65
10	66.916	56	48.596	62	91.987	76	96.171	64	69.418	75	64.728	82	70.965	68	68.964	66	86.245		46.544	69	68.19	61	107.769	77	75.202	71	62.214	58	135.972	76	55.021		106.285	67	72.086		75.175	84	62.017	77	114.023	41	92.64	67	68.538	49	101.412	65
10.125	66.916	56	48.596	62	92.132	76	96.038	64	69.418	75	64.728	82	70.965	68	68.903	66	86.245		46.544	69	68.19	61	107.769	77	75.202	71	62.214	58	135.972	76	55.021		106.285	67	72.448		75.591	84	62.017	77	114.023	64	92.64	67	68.538	49	101.412	65
10.25	66.841	56	48.596	62	92.132	76	96.038	64	69.418	74	63.931	82	70.965	68	68.903	66	86.245		46.544	69	68.19	61	107.83	77	75.202	71	61.595	58	135.972	76	55.021		106.285	67	72.448		75.591	84	62.017	77	113.405	64	92.64	67	68.538	49	101.412	65
10.375	66.841	56	49.016	62	92.132	76	96.038	64	69.418	74	63.931	82	70.965	68	68.903	66	86.245		46.544	69	67.541	61	107.83	77	75.202	71	61.595	58	135.972	76	55.021		106.631	67	72.448		75.591	84	62.017	77	113.405	64	92.64	68	68.392	49	101.412	65
10.5	66.841	56	49.016	62	92.132	76	96.038	64	69.329	74	63.931	82	70.576	68	68.903	66	86.245		46.544	69	67.541	61	107.83	77	75.202	71	61.595	58	135.972	76	55.341		106.631	67	72.448		75.591	84	60.959	77	113.405	64	93.726	68	68.392	49	101.412	65
10.625	66.841	56	49.016	62	92.132	76	96.038	64	69.329	74	63.931	82	70.576	68	68.903	66	86.263		46.544	69	67.541	61	107.83	77	75.467	71	61.595	58	135.972	76	55.341		106.631	67	72.448		75.591	83	60.959	77	113.405	64	93.726	68	68.392	49	101.412	65
10.75	66.841	56	49.016	62	92.308	76	96.038	64	69.329	74	63.931	82	70.576	68	68.903	66	86.263		45.975	69	67.541	61	107.993	77	75.467	71	61.595	58	135.972	76	55.341		106.631	67	72.448		75.591	83	60.959	77	113.405	64	93.726	68	68.392	49	100.566	65
10.875	66.841	56	49.016	62	92.308	76	95.47	64	69.329	74	63.931	82	70.576	68	68.903	66	86.263		45.975	69	67.541	61	107.993	77	75.467	71	61.595	58	135.972	76	55.341		106.631	67	72.977		75.696	83	60.959	77	112.698	64	93.726	68	68.392	49	100.566	65
11	66.841	56	49.016	62	92.308	76	95.47	64	69.329	74	63.931	81	70.576	68	68.843	66	86.263		45.975	68	67.541	61	107.993	77	75.467	71	61.595	58	135.972	76	55.341		107.014	67	72.977		75.696	83	60.959	77	112.698	64	93.726	68	68.392	49	100.566	65
11.125	66.905	57	49.016	62	92.308	76	95.47	64	69.329	74	63.931	81	70.576	68	68.843	66	86.263		45.975	68	67.541	61	107.993	77	75.467	71	61.595	58	135.972	76	55.341		107.014	67	72.977		75.696	83	60.959	77	112.698	64	93.726	68	68.392	49	100.566	65
11.25	66.905	57	49.016	62	92.308	76	95.47	64	69.329	74	63.666	81	70.716	68	68.843	66	86.326		45.975	68	67.541	61	108.222	77	75.467	71	61.411	58	135.972	76	55.341		107.014	67	72.977		75.696	83	60.959	77	112.698	64	93.726	68	68.226	51	100.566	65
11.375	66.905	57	49.016	62	92.549	76	95.47	64	69.552	74	63.666	81	70.716	68	68.843	66	86.326		45.975	68	66.772	61	108.222	76	75.467	71	61.411	58	135.972	76	55.341		107.014	67	72.977		75.696	83	60.959	77	112.698	64	93.726	68	68.226	54	99.491	66
11.5	66.905	57	49.016	62	92.549	76	95.317	64	69.552	74	63.666	81	70.716	69	68.843	66	86.326		45.975	68	66.772	61	108.222	76	75.627	71	61.411	58	135.972	76	55.341		107.349	67	72.977		75.696	83	60.393	77	112.302	64	93.726	68	68.226	58	99.491	66
11.625	66.905	57	49.115	62	92.549	76	95.317	64	69.552	74	63.666	81	70.716	69	68.843	66	86.326		45.975	68	66.772	62	108.222	76	75.627	71	61.411	58	135.972	76	55.336		107.349	67	73.456		75.696	83	60.393	77	112.302	65	94.238	68	68.226	60	99.491	66
11.75	66.905	57	49.115	62	92.549	75	95.317	64	69.552	74	63.666	81	70.716	69	68.843	66	86.326		45.975	68	66.772	62	108.222	76	75.627	72	61.411	58	135.972	76	55.336		107.349	67	73.456		75.788	83	60.393	78	112.302	65	94.805	68	68.226	62	99.491	66
11.875	66.905	57	49.115	63	92.549	75	95.317	64	69.552	73	63.666	81	70.716	69	68.539	66	86.326		45.975	68	66.772	62	108.46	76	75.627	72	61.411	58	135.972	76	55.336		107.349	67	73.456		75.788	83	60.393	78	112.302	65	94.805	68	68.226	64	99.491	66
12	67.077	57	49.115	63	92.76	75	95.317	64	69.552	73	63.666	81	70.716	69	68.539	66	86.524		45.807	68	66.772	62	108.46	76	75.627	72	61.411	58	135.972	76	55.336		107.682	67	73.456		75.788	83	60.393	78	112.109	65	94.805	68	68.226		99.491	66
12.125	67.077	57	49.115	63	92.76	75	95.451	64	69.552	73	63.946	80	71.086	69	68.539	66	86.524		45.807	68	66.772	62	108.46	76	75.627	72	61.411	58	135.972	76	55.336		107.682	67	73.456		75.788	83	60.393	78	112.109	65	94.805	68	68.339		99.597	66
12.25	67.077	57	49.115	63	92.76	75	95.451	64	69.419	73	63.946	80	71.086	69	68.539	66	86.524		45.807	68	66.772	62	108.46	76	75.959	72	61.594	57	135.972	76	55.336		107.682	68	73.456	61	75.788	82	60.393	78	112.109	65	94.805	68	68.339		99.597	66
12.375	67.077	57	49.115	63	92.76	75	95.451	64	69.419	73	63.946	80	71.086	69	68.539	66	86.524		45.807	68	66.541	62	108.699	75	75.959	72	61.594	57	135.972	76	55.336		107.682	68	73.456	60	75.788	82	60.393	78	112.109	65	95.098	68	68.339		99.597	66
12.5	67.077	58	49.115	63	92.76	75	95.451	64	69.419	73	63.946	80	71.086	70	68.539	66	86.524		45.807	68	66.541	62	108.699	75	75.959	72	61.594	57	135.972	76	55.336		108.072	68	73.149	60	75.926	82	60.393	78	112.064	65	95.098	32	68.339		99.729	66
12.625	67.077	58	49.115	63	92.763	75	95.451	64	69.419	73	63.946	80	71.086	70	68.539	66	86.882		45.807	68	66.541	62	108.699	75	75.959	72	61.594	57	135.972	76	55.134		108.072	68	73.149	60	75.926	82	60.048	78	112.064	65	95.098		68.339		99.729	66
12.75	68.233	58	49.265	63	92.763	75	95.694	64	69.419	73	63.946	80	71.086	70	68.209	66	86.882		45.807	68	66.541	62	108.699	75	75.959	72	61.594	57	135.972	76	55.134		108.072	68	73.149	60	75.926	82	60.048	78	112.064	65	95.098		68.339		99.729	66
12.875	68.233	58	49.265	63	92.763	75	95.694	65	69.419	73	63.946	80	71.496	70	68.209	66	86.882		45.807	68	66.541	62	108.862	75	75.959	72	61.594	57	122.447	76	55.134		108.072	68	73.149	60	75.926	82	60.048	78	112.064	65	95.366		68.339	75	99.729	66
13	68.233	58	49.265	63	92.763	75	95.694	65	69.419	73	64.377	79	71.496	70	68.209	66	86.882		45.807	68	66.541	62	108.862	75	75.941	72	61.594	57	122.447	76	55.134		108.558	68	73.149	60	75.926	82	60.048	78	112.064	65	95.366		68.434	76	99.729	66
13.125	68.233	58	49.265	63	92.763	75	95.694	65	69.496	73	64.377	79	71.496	70	68.209	66	86.882		45.807	68	66.541	62	108.862	75	75.941	72	61.594	57	122.447	76	55.134		108.558	68	73.149	60	75.926	82	60.048	78	111.98	65	95.366		68.434	77	99.747	66
13.25	68.233	58	49.265	63	92.763	75	95.807	65	69.496	73	64.377	79	71.496	70	68.209	66	87.198		46.358	68	66.145	62	108.862	75	75.941	72	61.42	57	126.307	76	55.134		108.558	68	73.149	60	75.961	82	60.048	78	111.98	65	95.366		68.434	77	99.747	66
13.375	68.233	58	49.265	63	92.539	75	95.807	65	69.496	73	64.377	79	71.496	70	68.209	66	87.198		46.358	68	66.145	62	108.905	75	75.941	72	61.42	57	126.307	76	55.134		108.558	68	73.003	60	75.961	82	60.048	78	111.98	65	95.366	68	68.434	77	99.747	66
13.5	68.233	58	49.265	63	92.539	75	95.807	65	69.496	72	64.377	79	71.496	71	68.209	66	87.198		46.358	68	66.145	62	108.905	74	75.941	72	61.42	57	126.307	76	55.134		109.067	68	73.003	60	75.961	82	60.048	78	111.98	65	95.366	68	68.434	77	99.747	66
13.625	68.036	59	49.265	63	92.539	75	95.807	65	69.496	72	64.377	79	71.629	71	68.209	66	87.198		46.358	68	66.145	62	108.905	74	75.941	72	61.42	57	129.295	76	55.134		109.067	68	73.003	60	75.961	82	59.807	78	111.873	65	94.927	68	68.434	77	99.747	66
13.75	68.036	59	49.265	63	92.539	75	95.807	65	69.496	72	64.377	79	71.629	71	67.966	66	87.198		46.358	68	66.145	62	108.905	74	75.941	72	61.42	57	129.295	76	55.001		109.067	68	73.003	60	75.961	81	59.807	77	111.873	65	94.927	68	68.434	77	99.707	66
13.875	68.036	59	49.265	63	92.539	75	95.807	65	69.496	72	64.523	79	71.629	71	67.966	66	87.506		46.358	68	66.145	62	108.905	74	75.675	72	61.42	57	129.295	76	55.001		109.067	68	73.003	60	75.961	81	59.807	77	111.873	65	94.927	68	68.222	77	99.707	66
14	68.036	59	49.317	64	92.413	75	95.667	65	69.449	72	64.523	78	71.629	71	67.966	65	87.506		46.358	68	66.145	62	108.849	74	75.675	72	61.42	57	129.295	76	55.001		109.573	68	73.003	60	76.178	81	59.807	77	111.873	65	94.927		68.222	77	99.707	66
14.125	68.036	59	49.317	64	92.413	75	95.667	65	69.449	72	64.523	78	71.629	71	67.966	65	87.506		46.358	68	66.145	62	108.849	74	75.675	72	61.42	57	129.295	76	55.001		109.573	68	72.986	60	76.178	81	59.807	77	111.691	65	94.927	68	68.222	77	99.707	66
14.25	68.036	59	49.317	64	92.413	75	95.667	65	69.449	72	64.523	78	71.629	71	67.966	65	87.506		46.358	68	65.663	62	108.849	74	75.675	72	61.146	57	129.295	76	55.001		109.573	68	72.986	60	76.178	81	59.807	77	111.691	65	94.927		68.222	77	99.707	66
14.375	68.036	59	49.317	64	92.413	75	95.667	65	69.449	72	64.523	78	71.629	71	67.966	65	87.506		46.358	68	65.663	63	108.849	74	75.675	72	61.146	57	125.37	76	55.001		109.573	68	72.986	61	76.178	81	59.807	77	111.691	65	94.927		68.222	77	99.662	66
14.5	68.036	60	49.317	64	92.413	75	95.667	65	69.449	72	64.523	78	71.469	71	67.966	65	87.933		46.358	68	65.663	63	108.849	74	75.675	72	61.146	57	125.37	76	55.001		110.013	68	72.986	61	76.178	81	59.807	77	111.691	65	93.566		68.222	77	99.662	66
14.625	67.524	60	49.317	64	92.277	75	95.488	65	69.449	72	64.523	78	71.469	71	67.745	65	87.933		46.358	68	65.663	63	108.609	74	75.314	72	61.146	57	125.37	76	55.001		110.013	68	72.986	61	76.178	81	59.807	77	111.691	65	93.566	68	68.222	77	99.662	66
14.75	67.524	60	49.317	64	92.277	75	95.488	65	69.449	72	64.523	77	71.469	71	67.745	65	87.933		45.468	67	65.663	63	108.609	73	75.314	72	61.146	57	125.37	76	55.001		110.013	68	72.986	61	76.34	80	59.655	77	111.525	65	93.566	68	68.228	77	99.662	66
14.875	67.524	60	49.317	64	92.277	75	95.488	65	69.487	72	64.467	77	71.469	71	67.745	65	87.933		45.468	67	65.663	63	108.609	73	75.314	72	61.146	57	125.37	76	55.255		110.013	68	72.986	61	76.34	80	59.655	77	111.525	65	93.566	68	68.228	77	99.662	66
15	67.524	60	49.317	64	92.277	75	95.488	66	69.487	72	64.467	77	71.469	71	67.745	65	87.933		45.468	67	65.663	63	108.609	73	75.314	72	61.146	57	122.29	76	55.255		110.375	68	72.759	61	76.34	80	59.655	77	111.525	66	93.566	68	68.228	77	99.655	66
15.125	67.524	60	49.317	64	92.277	75	95.488	66	69.487	72	64.467	77	71.469	71	67.745	65	87.933		45.468	67	65.663	63	108.336	73	75.314	72	61.146	57	122.29	76	55.255		110.375	68	72.759	61	76.34	80	59.655	77	111.525	66	93.566	68	68.228	77	99.655	66
15.25	67.524	60	49.155	64	92.277	74	95.627	66	69.487	72	64.467	77	71.469	71	67.745	65	88.129		45.468	67	65.602	63	108.336	73	75.314	72	60.911	57	122.29	76	55.255		110.375	68	72.759	61	76.34	80	59.655	77	111.297	66	93.566	68	68.228	77	99.655	66
15.375	67.524	60	49.155	64	92.072	74	95.627	66	69.487	72	64.467	77	71.469	71	67.745	65	88.129		45.468	67	65.602	63	108.336	73	75.314	72	60.911	57	122.29	76	55.255		110.375	68	72.759	61	76.34	80	59.655	77	111.297	66	92.399	68	68.228	77	99.655	67
15.5	67.524	61	49.155	64	92.072	74	95.627	66	69.487	72	64.467	76	71.179	72	67.745	65	88.129		45.468	67	65.602	63	108.336	73	75.116	72	60.911	56	122.29	76	55.255		110.375	68	72.759	62	76.303	80	59.655	77	111.297	66	92.399	69	68.228	77	99.638	67
15.625	67.524	61	49.155	64	92.072	74	95.627	66	69.555	72	64.467	76	71.179	72	67.566	65	88.129		45.468	67	65.602	63	108.336	73	75.116	72	60.911	56	122.29	76	55.255		110.534	68	72.759	62	76.303	79	59.655	77	111.297	66	92.399	69	68.503	77	99.638	67
15.75	67.524	61	49.155	64	92.072	74	95.877	66	69.555	72	64.467	76	71.179	72	67.566	65	88.129		45.468	67	65.602	63	108.082	73	75.116	72	60.911	56	119.728	76	55.255		110.534	68	72.759	62	76.303	79	59.422	77	111.297	66	92.399	69	68.503	77	99.638	67
15.875	67.524	61	49.155	64	92.072	74	95.877	66	69.555	72	64.243	76	71.179	72	67.566	65	88.047		45.468	67	65.602	63	108.082	72	75.116	72	60.911	56	119.728	77	55.424		110.534	68	72.619	62	76.303	79	59.422	77	110.995	66	92.399	69	68.503	77	99.638	67
16	67.524	61	49.155	64	91.823	74	95.877	66	69.555	72	64.243	76	71.179	72	67.566	65	88.047		45.876	67	65.602	63	108.082	72	75.116	72	60.911	56	119.728	77	55.424		110.534	68	72.619	62	76.303	79	59.422	77	110.995	66	92.399	69	68.503	77	99.638	67
16.125	67.524	61	49.155	65	91.823	74	95.877	66	69.555	72	64.243	76	71.179	72	67.566	65	88.047		45.876	67	65.397	63	108.082	72	75.116	72	60.911	56	119.728	77	55.424		110.391	68	72.619	62	76.303	79	59.422	77	110.995	66	91.429	69	68.503	77	99.763	67
16.25	67.524	61	49.155	65	91.823	74	95.877	66	69.555	72	64.243	76	71.179	72	67.566	65	88.047		45.876	67	65.397	63	108.082	72	75.116	72	61.144	56	119.728	77	55.424		110.391	68	72.619	62	76.303	79	59.422	77	110.995	66	91.429	69	68.503	77	99.763	67
16.375		62	49.155	65	91.823	74	96.049	66	69.555	71	64.243	75	70.874	72	67.566	65	88.047		45.876	67	65.397	63	107.828	72	74.956	72	61.144	56	117.543	77	55.424		110.391	68	72.619	62	76.268	79	59.422	77	110.995	66	91.429	69	68.503	77	99.763	67
16.5		62	49.155	65	91.823	74	96.049	66	70.007	71	64.243	75	70.874	72	67.523	65	88.047		45.876	67	65.397	63	107.828	72	74.956	72	61.144	56	117.543	77	55.424		110.391	68	72.619	62	76.268	79	59.422	77	110.738	66	91.429	69	68.685	77	99.763	67
16.625		62	48.497	65	91.823	74	96.049	66	70.007	71	64.243	75	70.874	72	67.523	65	87.987		45.876	67	65.397	63	107.828	72	74.956	72	61.144	56	117.543	77	55.424		110.391	68	72.977	62	76.268	78	59.422	76	110.738	66	91.429	69	68.685	78	99.763	67
16.75		62	48.497	65	91.638	74	96.049	66	70.007	71	64.243	75	70.874	72	67.523	65	87.987		45.876	67	65.397	63	107.828	72	74.956	72	61.144	56	117.543	77	55.424		110.103	68	72.977	62	76.268	78	59.422	76	110.738	66	91.429	69	68.685	78	99.886	67
16.875		62	48.497	65	91.638	73	96.049	66	70.007	71	64.058	75	70.874	73	67.523	65	87.987		45.876	67	65.397	63	107.828	71	74.956	72	61.144	56	117.543	77	55.565		110.103	68	72.977	62	76.268	78	59.082	76	110.738	66	91.429	69	68.685	78	99.886	67
17		62	48.497	65	91.638	73	96.101	66	70.007	71	64.058	75	70.874	73	67.523	65	87.987		45.876	67	65.397	63	107.586	71	74.956	72	61.144	56	117.543	77	55.565		110.103	68	72.977	62	76.268	78	59.082	76	110.595	66	90.526	69	68.685	78	99.886	67
17.125		62	48.497	65	91.638	73	96.101	66	70.007	71	64.058	75	70.874	73	67.523	65	87.987		45.876	67	65.062	64	107.586	71	75.01	72	61.144	56	115.556	77	55.565		110.103	68	72.977	62	76.329	78	59.082	76	110.595	66	90.526	69	68.685	78	99.886	67
17.25		63	48.497	65	91.638	73	96.101	66	70.319	71	64.058	74	70.83	73	67.523	65	87.987		46.059	67	65.062	64	107.586	71	75.01	72	60.919	56	115.556	77	55.565		109.864	68	72.977	62	76.329	78	59.082	76	110.595	66	90.526	69	68.685	79	100.016	67
17.375		63	48.497	65	91.638	73	96.101	67	70.319	71	64.058	74	70.83	73	67.51	65	87.776		46.059	67	65.062	64	107.586	71	75.01	72	60.919	56	115.556	77	55.565		109.864	68	73.102	62	76.329	78	59.082	76	110.595	66	90.526	69	68.711	79	100.016	67
17.5		63	48.497	65	91.363	73	96.101	67	70.319	71	64.058	74	70.83	73	67.51	65	87.776		46.059	67	65.062	64	107.401	71	75.01	72	60.919	56	115.556	77	55.565		109.864	68	73.102	62	76.329	78	59.082	76	110.595	66	90.526	69	68.711	79	100.016	67
17.625		63	48.497	65	91.363	73	96.03	67	70.319	71	64.058	74	70.83	73	67.51	65	87.776		46.059	67	65.062	64	107.401	71	75.01	72	60.919	56	115.556	77	55.565		109.864	68	73.102	62	76.329	77	59.082	76	110.505	66	90.526	69	68.711	79	100.016	67
17.75		63	48.497	66	91.363	73	96.03	67	70.319	71	63.938	74	70.83	73	67.51	65	87.776		46.059	67	65.062	64	107.401	71	75.01	72	60.919	56	115.556	77	55.565		109.864	68	73.102	62	76.329	77	59.082	76	110.505	66	90.526	69	68.711	79	100.016	67
17.875		63	48.497	66	91.363	73	96.03	67	70.319	71	63.938	74	70.83	73	67.51	65	87.776		46.059	67	65.062	64	107.401	70	75.01	72	60.919	56	113.758	77	55.565		109.724	68	73.102	62	76.476	77	59.082	76	110.505	66	89.78	69	68.711	79	100.205	67
18		63	48.058	66	91.363	73	96.03	67	70.319	71	63.938	73	71.12	73	67.51	65	87.776		46.059	67	65.062	64	107.401	70	74.95	72	60.919	56	113.758	77	55.603		109.724	68	73.102	62	76.476	77	58.755	76	110.505	66	89.78	69	68.711	79	100.205	67
18.125		64	48.058	66	91.099	73	96.03	67	70.358	71	63.938	73	71.12	74	67.51	65	87.445		46.059	67	65.08	64	107.278	70	74.95	72	60.919	56	113.758	77	55.603		109.724	68	73.102	62	76.476	77	58.755	76	110.424	66	89.78	69	68.711	79	100.205	67
18.25		64	48.058	66	91.099	73	95.908	67	70.358	71	63.938	73	71.12	74	67.506	65	87.445		46.059	67	65.08	64	107.278	70	74.95	72	60.919	56	113.758	77	55.603		109.724	68	72.885	62	76.476	77	58.755	76	110.424	66	89.78	70	68.68	79	100.205	67
18.375		64	48.058	66	91.099	72	95.908	67	70.358	71	63.938	73	71.12	74	67.506	65	87.445		46.059	66	65.08	64	107.278	70	74.95	72	60.63	56	113.758	77	55.603		109.724	68	72.885	63	76.476	77	58.755	75	110.424	66	89.78	70	68.68	79	100.205	67
18.5		64	48.058	66	91.099	72	95.908	67	70.358	71	63.938	73	71.12	74	67.506	65	87.445		46.059	66	65.08	64	107.278	70	74.95	72	60.63	56	113.758	77	55.603		109.504	68	72.885	63	76.476	77	58.755	75	110.424	66	89.78	70	68.68	79	100.361	67
18.625		64	48.058	66	91.099	72	95.908	67	70.358	71	63.938	73	71.12	74	67.506	65	87.445		45.772	66	65.08	64	107.234	70	74.95	72	60.63	56	112.032	77	55.603		109.504	68	72.885	63	76.652	76	58.755	75	110.424	66	89.18	70	68.68	78	100.361	67
18.75		64	48.058	66	91.099	72	95.908	67	70.358	71	63.873	73	71.507	74	67.506	65	87.445		45.772	66	65.08	64	107.234	70	74.721	72	60.63	56	112.032	77	55.603		109.504	68	72.885	63	76.652	76	58.755	75	110.424	66	89.18	70	68.68	78	100.361	67
18.875		64	48.058	66	90.897	72	96.013	67	70.453	71	63.873	72	71.507	74	67.506	65	86.959		45.772	66	65.08	64	107.234	69	74.721	72	60.63	56	112.032	77	55.603		109.504	68	72.885	63	76.652	76	58.755	75	110.424	66	89.18	70	68.68	78	100.361	67
19		64	48.058	66	90.897	72	96.013	68	70.453	71	63.873	72	71.507	74	67.506	65	86.959		45.772	66	64.914	64	107.234	69	74.721	72	60.63	56	112.032	78	55.603		109.235	68	72.885	63	76.652	76	58.755	75	110.309	66	89.18	70	68.68	78	100.47	67
19.125		64	48.058	66	90.897	72	96.013	68	70.453	71	63.873	72	71.507	74	67.52	65	86.959		45.772	66	64.914	64	107.234	69	74.721	72	60.63	56	112.032	78	55.566		109.235	68	72.885	63	76.652	76	58.497	75	110.309	66	89.18	70	68.646	78	100.47	67
19.25		64	48.037	66	90.897	72	96.013	68	70.453	71	63.873	72	71.507	74	67.52	65	86.959		45.772	66	64.914	64	107.225	69	74.721	72	60.63	56	110.485	78	55.566		109.235	68	72.287	63	76.652	76	58.497	75	110.192	66	89.18	70	68.646	78	100.47	67
19.375		65	48.037	66	90.897	72	96.013	68	70.453	71	63.873	72	71.507	75	67.52	65	86.959		45.772	66	64.914	64	107.225	69	74.721	72	60.473	56	110.485	78	55.566		109.235	68	72.287	63	76.849	76	58.497	75	110.192	66	88.796	70	68.646	78	100.47	67
19.5		65	48.037	66	90.729	72	96.144	68	70.453	71	63.873		71.897	75	67.52	65	86.959		45.772	66	64.914	64	107.225	69	74.721	72	60.473	56	110.485	78	55.566		109.235	68	72.287	63	76.849	76	58.497	75	110.192	66	88.796	70	68.646	78	100.47	67
19.625		65	48.037	66	90.729	72	96.144	68	70.453	71	63.873	71	71.897	75	67.52	65	86.481		45.772	66	64.914	64	107.225	69	74.721	72	60.473	56	110.485	78	55.566		108.903	68	72.287	63	76.849	76	58.497	75	110.192	66	88.796	70	68.646	78	100.534	67
19.75		65	48.037	66	90.729	71	96.144	68	70.419	71	63.843	71	71.897	75	67.52	65	86.481		45.772	66	64.914	64	107.262	69	74.385	72	60.473	56	110.485	78	55.566		108.903	68	72.287	63	76.849	75	58.497	74	110.192	66	88.796	70	68.646	78	100.534	68
19.875		65	48.037	67	90.729	71	96.144	68	70.419	71	63.843	71	71.897	37	67.52	65	86.481		45.772	66	64.914	64	107.262	68	74.385	72	60.473	55	110.485	78	55.566		108.903	68	72.287	63	76.849	75	58.497	74	109.908	66	88.796	70	68.646	78	100.534	68
20		65	48.037	67	90.729	71	96.144	68	70.419	71	63.843	71	71.897	75	67.411	65	86.481		45.767	66	64.683	64	107.262	68	74.385	72	60.473	55	108.979	52	55.566		108.903	68	72.287	63	76.849	75	58.497	74	109.908	66	88.796	70	68.538	78	100.534	68
20.125		65	48.037	67	90.729	71	96.12	68	70.419	71	63.843	71	71.897	75	67.411	65	86.481		45.767	66	64.683	64	107.262	68	74.385	72	60.473	55	108.979		55.586		108.903	68	72.287	63	76.812	75	58.295	74	109.908	66	88.494	71	68.538	78	100.534	68
20.25		65	48.037	67	90.428	71	96.12	68	70.419	71	63.843	71	72.263	75	67.411	65	86.481		45.767	66	64.683	64	107.262	68	74.385	72	60.774	55	108.979	51	55.586		108.531	68	71.915	63	76.812	75	58.295	74	109.908	66	88.494	71	68.538	78	100.631	68
20.375		65	48.037	67	90.428	71	96.12	68	70.419	71	63.843	71	72.263	75	67.411	65	86.224		45.767	66	64.683	65	107.309	68	74.385	72	60.774	55	108.979	78	55.586		108.531	68	71.915	63	76.812	75	58.295	74	109.908	66	88.494	71	68.538	78	100.631	68
20.5		65	48.037	67	90.428	71	96.12	68	70.419	71	63.843	70	72.263	76	67.411	65	86.224		45.767	65	64.683	65	107.309	68	74.385	72	60.774	55	108.979	78	55.586		108.531	68	71.915	63	76.812	75	58.295	74	109.611	66	88.494	71	68.538	78	100.631	68
20.625		66	47.931	67	90.428	71	96.12	68	70.419	71	63.823	70	72.263	76	67.411	65	86.224		45.767	65	64.683	65	107.309	68	74.139	72	60.774	55	108.979	78	55.586		108.531	68	71.915	63	76.812	74	58.295	74	109.611	66	88.494	71	68.538	78	100.631	68
20.75		66	47.931	67	90.428	71	95.968	69	70.192	71	63.823	70	72.263	76	67.411	65	86.224		45.767	65	64.683	65	107.309	68	74.139	72	60.774	55	107.69	78	55.586		108.531	68	71.915	63	76.812	74	58.295	74	109.611	66	88.494	71	68.538	78	100.691	68
20.875		66	47.931	67	90.428	71	95.968	69	70.192	71	63.823	70	72.263	76	67.411	65	86.224		45.767	65	64.683	65	107.378	67	74.139	72	60.774	55	107.69	79	55.586		108.201	68	71.915	63	76.812	74	58.295	74	109.611	66	88.237	71	68.336	78	100.691	68
21		66	47.931	67	90.148	70	95.968	69	70.192	71	63.823	70	72.407	76	67.282	65	86.224		45.767	65	64.646	65	107.378	67	74.139	72	60.774	55	107.69	79	55.586		108.201	68	72.014	63	76.531	74	58.295	73	109.35	66	88.237	71	68.336	78	100.691	68
21.125		66	47.931	67	90.148	70	95.968	69	70.192	71	63.823	70	72.407	76	67.282	65	86.119		45.767	65	64.646	65	107.378	67	74.139	72	60.774	55	107.69	79	55.586		108.201	68	72.014	63	76.531	74	58.295	73	109.35	66	88.237	71	68.336	78	100.691	68
21.25		66	47.931	67	90.148	70	95.968	69	70.192	71	63.823	70	72.407	76	67.282	65	86.119		45.725	65	64.646	65	107.378	67	74.139	72	60.774	55	107.69	79	55.584		108.201	68	72.014	63	76.531	74	58.148	73	109.35	66	88.237	71	68.336	78	100.691	68
21.375		66	47.931	67	90.148	70	95.968	69	70.192	71	63.823	69	72.407	76	67.282	65	86.119		45.725	65	64.646	65	107.459	67	74.085	72	60.774	55	107.69	79	55.584		108.201	68	72.014	63	76.531	74	58.148	73	109.35	66	88.237	71	68.336	78	100.712	68
21.5		66	47.931	67	90.148	70	95.693	69	70.192	70	63.823	69	72.407	76	67.282	65	86.119		45.725	65	64.646	65	107.459	67	74.085	72	60.774	55	106.556	79	55.584		107.982	68	72.014	63	76.531	73	58.148	73	109.35	66	88.237	71	68.336	78	100.712	68
21.625		66	47.931	67	90.148	70	95.693	69	70.069	70	63.865	69	72.407	77	67.282	65	86.119		45.725	65	64.646	65	107.459	67	74.085	72	60.774	55	106.556	79	55.584		107.982	68	72.014	63	76.531	73	58.148	73	109.35	66	88.013	72	68.336	78	100.712	68
21.75		66	47.931	67	89.901	70	95.693	69	70.069	70	63.865	69	72.407	77	67.282	65	86.119		45.725	65	64.646	65	107.459	67	74.085	72	60.774	55	106.556	79	55.584		107.982	68	72.232	63	76.531	73	58.148	73	109.35	66	88.013	72	68.336	78	100.712	68
21.875		66	47.857	68	89.901	70	95.693	69	70.069	70	63.865	69	72.385	77	67.178	65	86.151		45.725	65	64.646	65	107.459	67	74.085	72	60.774	55	106.556	79	55.584		107.982	68	72.232	63	76.309	73	58.148	73	109.35	66	88.013	72	68.111	78	100.712	68
22		66	47.857	68	89.901	70	95.693	69	70.069	70	63.865	69	72.385	77	67.178	65	86.151		45.725	65	64.458	65	107.555	66	74.085	71	60.774	55	106.556	79	55.584		107.982	68	72.232	63	76.309	73	58.148	73	109.232	66	88.013	72	68.111	78	100.708	68
22.125		66	47.857	68	89.901	70	95.533	69	70.069	70	63.865	68	72.385	77	67.178	65	86.151		45.725	65	64.458	65	107.555	66	74.085	71	60.774	55	106.556	79	55.584		107.835	68	72.232	63	76.309	73	58.148	72	109.232	66	88.013	72	68.111	78	100.708	68
22.25		66	47.857	68	89.901	69	95.533	69	70.069	70	63.865	68	72.385	77	67.178	65	86.151		45.725	65	64.458	65	107.555	66	73.964	71	60.735	55	105.56	79	55.646		107.835	68	72.232	63	76.309	73	58.078	72	109.08	66	87.876	72	68.111	78	100.708	68
22.375		66	47.857	68	89.901	69	95.533	69	70.069	70	63.865	68	72.385	77	67.178	65	86.151		45.725	65	64.458	65	107.555	66	73.964	71	60.735	55	105.56	80	55.646		107.835	68	72.232	63	76.309	73	58.078	72	109.08	66	87.876	72	68.111	78	100.708	68
22.5		66	47.857	68	89.574	69	95.533	69	69.882	70	64.128	68	72.385	77	67.178	65	86.178		45.725	65	64.458	65	107.651	66	73.964	71	60.735	55	105.56	80	55.646		107.835	68	72.232	63	76.309	72	58.078	72	109.08	66	87.876	35	68.111	78	100.725	68
22.625		67	47.857	68	89.574	69	95.533	70	69.882	70	64.128	68	72.511	77	67.178	65	86.178		45.68	64	64.458	65	107.651	66	73.964	71	60.735	55	105.56	80	55.646		107.681	68	72.193	63	76.309	72	58.078	72	109.08	66	87.876	73	68.111	78	100.725	68
22.75		67	47.857	68	89.574	69	95.58	70	69.882	70	64.128	68	72.511	77	67.178	65	86.178		45.68	64	64.458	65	107.651	66	73.964	71	60.735	55	105.56	80	55.646		107.681	68	72.193	63	76.059	72	58.078	72	108.914	66	87.876	72	67.986	78	100.725	68
22.875		67	47.857	68	89.574	69	95.58	70	69.882	70	64.128	68	72.511	78	67.034	65	86.178		45.68	64	64.458	65	107.651	66	73.964	71	60.735	55	104.626	80	55.646		107.681	68	72.193	63	76.059	72	58.078	72	108.914	66	87.876	72	67.986	78	100.725	69
23		67	47.857	68	89.574	69	95.58	70	69.882	70	64.128	67	72.511	78	67.034	65	86.178		45.68	64	64.252	65	107.75	65	73.964	71	60.735	55	104.626	80	55.646		107.681	68	72.193	63	76.059	72	58.078	71	108.914	66	87.782	72	67.986	78	100.725	69
23.125		67	47.88	68	89.574	69	95.58	70	69.882	70	64.128	67	72.511	78	67.034	65	86.178		45.68	64	64.252	65	107.75	65	73.789	71	60.735	55	104.626	80	55.646		107.681	68	72.193	63	76.059	72	58.078	71	108.914	66	87.782	72	67.986	78	100.8	69
23.25		67	47.88	68	89.242	69	95.58	70	69.882	70	64.128	67	72.511	78	67.034	65	86.189		45.68	64	64.252	65	107.75	65	73.789	71	60.952	55	104.626	80	55.646		107.543	68	72.193	63	76.059	72	58.078	71	108.914	66	87.782	72	67.986	78	100.8	69
23.375		67	47.88	68	89.242	68	95.744	70	69.716	70	64.295	67	72.511	78	67.034	65	86.189		45.68	64	64.252	65	107.75	65	73.789	71	60.952	55	104.626	80	55.772		107.543	68	72.193	63	76.059	72	58.06	71	108.747	66	87.782	72	67.986	78	100.8	69
23.5		67	47.88	68	89.242	68	95.744	70	69.716	70	64.295	67	72.66	78	67.034	65	86.189		45.68	64	64.252	65	107.75	65	73.789	71	60.952	55	104.626	80	55.772		107.543	68	71.998	63	75.902	71	58.06	71	108.747	66	87.782	73	67.986	78	100.8	69
23.625		67	47.88	68	89.242	68	95.744	70	69.716	70	64.295	67	72.66	78	67.034	65	86.189		45.68	64	64.252	65	107.851	65	73.789	71	60.952	55	103.703	80	55.772		107.543	68	71.998	63	75.902	71	58.06	71	108.747	66	87.782	73	67.986	78	100.8	69
23.75	67.178	67	47.88	68	89.242	68	95.744	70	69.716	70	64.295	67	72.66	78	66.902	65	86.189		45.68	64	64.252	65	107.851	65	73.789	71	60.952	55	103.703	80	55.772		107.543	68	71.998	63	75.902	71	58.06	71	108.747	66	87.682	73	67.915	78	100.878	69
23.875	67.178	67	47.88	68	89.242	68	95.972	70	69.716	70	64.295	67	72.66	78	66.902	65	86.208		45.784	64	64.252	65	107.851	65	73.789	71	60.952	55	103.703	80	55.772		107.404	68	71.998	63	75.902	71	58.06	70	108.747	66	87.682	73	67.915	78	100.878	69
24	67.178	67	47.88	68	89.006	68	95.972	70	69.716	70	64.295	66	72.66	79	66.902	65	86.208		45.784	64	64.128	65	107.851	64	73.666	71	60.952	55	103.703	80	55.772		107.404	68	71.998	63	75.902	71	58.06	70	108.556	66	87.682	73	67.915	78	100.878	69
24.125	67.178	67	47.88	68	89.006	68	95.972	70	69.716	70	64.295	66	72.66	79	66.902	65	86.208		45.784	64	64.128	65	107.921	64	73.666	71	60.952	55	103.703	81	55.772		107.404	68	71.998	63	75.902	71	58.06	70	108.556	66	87.682	74	67.915	78	100.878	69
24.25	67.178	67	47.88	68	89.006	68	95.972	70	69.668	70	64.351	66	72.764	79	66.902	65	86.208		45.784	64	64.128	65	107.921	64	73.666	71	60.849	55	104.851	81	55.772		107.404	68	71.998	63	75.902	71	58.06	70	108.556	66	87.682	74	67.915	78	100.957	69
24.375	67.178	67	47.855	68	89.006	68	95.972	70	69.668	70	64.351	66	72.764	79	66.902	65	86.208		45.784	64	64.128	65	107.921	64	73.666	70	60.849	55	108.656	81	55.871		107.404	68	71.802	63	75.737	71	57.979	70	108.556	66	87.592	75	67.915	78	100.957	69
24.5	66.933	67	47.855	68	89.006	67	95.972	71	69.668	70	64.351	66	72.764	79	66.902	65	86.208		45.784	64	64.128	65	107.921	64	73.666	70	60.849	55	108.656	81	55.871		107.245	68	71.802	63	75.737	70	57.979	70	108.386	66	87.592	77	67.915	78	100.957	69
24.625	66.933	67	47.855	68	89.006	67	96.229	71	69.668	70	64.351	66	72.764	79	66.902	64	86.208		45.784	64	64.128	65	107.956	64	73.666	70	60.849	55	108.656	81	55.871		107.245	68	71.802	63	75.737	70	57.979	70	108.386	66	87.592	78	67.862	78	100.957	69
24.75	66.933	67	47.855	68	88.783	67	96.229	71	69.668	70	64.351	66	72.764	79	66.85	64	85.796		45.784	63	64.128	65	107.956	64	73.606	70	60.849	55	108.656	81	55.871		107.245	68	71.802	63	75.737	70	57.979	69	108.386	66	87.592	79	67.862	78	100.957	69
24.875	66.933	67	47.855	68	88.783	67	96.229	71	69.668	70	64.351	66	72.764	79	66.85	64	85.796		45.784	63	64.113	65	107.956	64	73.606	70	60.849	55	108.656	81	55.871		107.245	68	71.802	63	75.737	70	57.979	69	108.386	66	87.592	80	67.862	78	101.041	69
25	66.933	67	47.855	68	88.783	67	96.229	71	69.668	70	64.351	65	72.764	79	66.85	64	85.796		45.784	63	64.113	65	107.956	63	73.606	70	60.849	55	108.656	81	55.871		107.106	68	71.802	63	75.737	70	57.979	69	108.386	66	87.592	81	67.862	78	101.041	69
25.125	66.933	67	47.855	68	88.783	67	96.496	71	69.668	71	64.351	65	72.843	79	66.85	64	85.796		45.784	63	64.113	65	107.956	63	73.606	70	60.849	55	107.73	81	55.871		107.106	68	71.802	63	75.737	70	57.979	69	108.237	66	87.533	83	67.862	78	101.041	69
25.25	66.933	67	47.855	68	88.783	67	96.496	71	69.469	71	64.136	65	72.843	80	66.85	64	85.796		45.691	63	64.113	65	107.897	63	73.606	70	60.713	55	107.73	81	55.871		107.106	68	71.809	63	75.57	70	57.979	69	108.237	66	87.533	83	67.862	78	101.041	69
25.375	66.79	67	47.855	68	88.783	67	96.496	71	69.469	71	64.136	65	72.843	80	66.85	64	85.796		45.691	63	64.113	65	107.897	63	73.606	70	60.713	55	107.73	81	55.871		107.106	68	71.809	63	75.57	70	57.979	69	108.237	66	87.533	84	67.862	78	101.041	69
25.5	66.79	67	47.855	68	88.522	67	96.496	71	69.469	71	64.136	65	72.843	80	66.85	64	85.796		45.691	63	64.113	65	107.897	63	73.606	70	60.713	55	107.73	81	55.898		107.106	68	71.809	63	75.57	69	57.911	69	108.237	66	87.533	84	67.778	78	101.152	69
25.625	66.79	67	47.943	68	88.522	66	96.706	71	69.469	71	64.136	65	72.843	80	66.793	64	85.186		45.691	63	64.113	65	107.897	63	73.517	70	60.713	55	107.73	81	55.898		107.006	68	71.809	63	75.57	69	57.911	69	108.237	66	87.533	85	67.778	78	101.152	69
25.75	66.79	67	47.943	68	88.522	66	96.706	71	69.469	71	64.136	65	72.843	80	66.793	64	85.186		45.691	63	64.113	65	107.897	63	73.517	70	60.713	55	107.73	81	55.898		107.006	68	71.809	63	75.57	69	57.911	68	108.179	66	87.533	85	67.778	78	101.152	69
25.875	66.79	67	47.943	68	88.522	66	96.706	71	69.469	71	64.136	65	72.926	80	66.793	64	85.186		45.691	63	63.969	65	107.76	63	73.517	70	60.713	55	106.936	81	55.898		107.006	68	71.809	63	75.57	69	57.911	68	108.179	66	87.447	86	67.778	78	101.152	70
26	66.79	67	47.943	68	88.522	66	96.706	71	69.469	71	64.136	65	72.926	80	66.793	64	85.186		45.691	63	63.969	65	107.76	62	73.517	70	60.713	55	106.936	81	55.898		107.006	68	71.809	62	75.57	69	57.911	68	108.179	66	87.447	87	67.778	78	101.286	70
26.125	66.79	67	47.943	68	88.522	66	96.706	72	69.311	71	64.136	65	72.926	80	66.793	64	85.186		45.691	63	63.969	65	107.76	62	73.517	70	60.713	55	106.936	82	55.898		107.006	68	71.809	62	75.356	69	57.911	68	108.179	66	87.447	88	67.778	78	101.286	70
26.25	66.79	67	47.943	68	88.317	66	96.914	72	69.311	71	63.959	64	72.926	80	66.793	64	85.186		45.691	63	63.969	65	107.76	62	73.517	70	60.752	55	106.936	82	55.898		106.939	68	71.545	62	75.356	69	57.911	68	108.168	66	87.447	89	67.778	78	101.286	70
26.375	66.764	67	47.943	68	88.317	66	96.914	72	69.311	71	63.959	64	72.926	80	66.793	64	85.186		45.691	63	63.969	65	107.63	62	73.517	70	60.752	55	106.936	82	55.898		106.939	68	71.545	62	75.356	69	57.911	68	108.168	66	87.447	90	67.8	78	101.286	70
26.5	66.764	67	47.943	68	88.317	66	96.914	72	69.311	71	63.959	64	72.926	80	66.791	64	85.186		45.852	62	63.969	65	107.63	62	73.389	70	60.752	55	106.184	82	55.947		106.939	68	71.545	62	75.356	69	57.851	68	108.168	66	87.426	91	67.8	78	101.286	70
26.625	66.764	67	47.943	68	88.317	66	96.914	72	69.311	71	63.959	64	73.022	80	66.791	64	84.653	72	45.852	62	63.969	65	107.63	62	73.389	69	60.752	55	106.184	82	55.947		106.939	68	71.545	62	75.356	69	57.851	68	108.168	66	87.426	92	67.8	78	101.432	70
26.75	66.764	67	47.943	68	88.317	65	97.073	72	69.311	71	63.959	64	73.022	80	66.791	64	84.653		45.852	62	63.969	65	107.63	62	73.389	69	60.752	55	106.184	82	55.947		106.871	68	71.545	62	75.356	68	57.851	67	108.168	31	87.426		67.8	78	101.432	70
26.875	66.764	67	47.901	68	88.199	65	97.073	72	69.311	71	63.959	64	73.022	80	66.791	64	84.653	73	45.852	62	63.798	65	107.63	62	73.389	69	60.752	55	106.184	82	55.947		106.871	68	71.545	62	75.356	68	57.851	67	108.102		87.426		67.8	78	101.432	70
27	66.764	67	47.901	68	88.199	65	97.073	72	69.311	71	63.959	64	73.022	81	66.791	64	84.653	72	45.852	62	63.798	65	107.548	62	73.389	69	60.752	55	106.184	82	55.947		106.871	68	71.505	62	75.12	68	57.851	67	108.102		87.426		67.8	78	101.432	70
27.125	66.764	67	47.901	68	88.199	65	97.073	72	69.166	71	63.959	64	73.022	81	66.791	64	84.653	72	45.852	62	63.798	65	107.548	61	73.389	69	60.752	55	106.184	82	55.947		106.871	68	71.505	62	75.12	68	57.851	67	108.102		87.537		67.8	78	101.539	70
27.25	66.787	67	47.901	68	88.199	65	97.073	72	69.166	71	63.83	63	73.022	81	66.791	64	84.653	47	45.852	62	63.798	65	107.548	61	73.389	69	60.656	55	105.65	82	55.947		106.871	68	71.505	62	75.12	68	57.851	67	108.102		87.537		67.871	78	101.539	70
27.375	66.787	67	47.901	68	88.199	65	97.228	72	69.166	71	63.83	63	73.197	81	66.8	64	84.288	74	45.852	62	63.798	65	107.548	61	73.289	69	60.656	55	105.65	82	55.947		106.716	68	71.505	62	75.12	68	57.851	67	108.083		87.537		67.871	78	101.539	70
27.5	66.787	67	47.901	68	88.199	65	97.228	72	69.166	71	63.83	63	73.197	81	66.8	64	84.288		45.852	62	63.798	65	107.529	61	73.289	69	60.656	55	105.65	82	55.976		106.716	68	71.505	62	75.12	68	57.851	67	108.083		87.537		67.871	78	101.539	70
27.625	66.787	67	47.901	68	88.044	65	97.228	72	69.166	71	63.83	63	73.197	81	66.8	64	84.288		45.852	62	63.798	65	107.529	61	73.289	69	60.656	55	105.65	82	55.976		106.716	68	71.505	62	75.12	68	57.7	67	108.083		87.537	93	67.871	78	101.539	70
27.75	66.787	67	47.901	68	88.044	65	97.228	72	69.166	71	63.83	63	73.197	81	66.8	64	84.288		45.905	62	63.798	65	107.529	61	73.289	69	60.656	55	105.65	82	55.976		106.716	68	71.505	62	75.12	68	57.7	66	108.083		87.537	92	67.871	78	101.616	70
27.875	66.787	67	47.901	68	88.044	64	97.228	72	69.166	71	63.83	63	73.197	81	66.8	64	84.288		45.905	62	63.688	65	107.529	61	73.289	69	60.656	55	105.206	82	55.976		106.716	68	71.742	62	74.898	68	57.7	66	108.083		87.564	91	67.871	78	101.616	70
28	66.787	67	47.901	68	88.044	64	97.371	73	68.963	71	63.83	63	73.197	81	66.8	64	84.288	49	45.905	61	63.688	65	107.529	61	73.289	69	60.656	55	105.206	82	55.976		106.525	68	71.742	62	74.898	68	57.7	66	108.057		87.564	91	67.871	78	101.616	70
28.125	66.828	67	47.935	68	88.044	64	97.371	73	68.963	71	63.83	63	73.197	81	66.8	64	84.288	74	45.905	61	63.688	65	107.537	61	73.289	69	60.656	55	105.206	82	55.976		106.525	68	71.742	62	74.898	67	57.7	66	108.057		87.564	90	67.976	78	101.616	70
28.25	66.828	67	47.935	68	88.044	64	97.371	73	68.963	71	63.738	63	73.347	81	66.844	64	83.931	74	45.905	61	63.688	65	107.537	61	73.207	69	60.584		105.206	82	55.976		106.525	68	71.742	62	74.898	67	57.7	66	108.057		87.564	89	67.976	51	101.69	70
28.375	66.828	67	47.935	68	87.891	64	97.371	73	68.963	71	63.738	63	73.347	81	66.844	64	83.931	74	45.905	61	63.688	65	107.537	60	73.207	69	60.584	55	105.206	82	55.976		106.525	68	71.742	61	74.898	67	57.7	66	108.057		87.564	89	67.976		101.69	70
28.5	66.828	67	47.935	68	87.891	64	97.371	73	68.963	71	63.738	63	73.347	81	66.844	64	83.931	74	45.905	61	63.688	65	107.537	60	73.207	69	60.584	55	104.867	82	55.976		106.525	68	72.173	61	74.898	67	57.7	66	107.992		87.632	88	67.976		101.69	70
28.625	66.828	67	47.935	68	87.891	64	97.569	73	68.963	71	63.738	63	73.347	81	66.844	64	83.931	73	45.905	61	63.688	65	107.585	60	73.207	68	60.584	55	104.867	82	55.943		106.327	68	72.173	61	74.898	67	57.7	65	107.992		87.632	88	67.976	51	101.69	70
28.75	66.828	67	47.935	68	87.891	64	97.569	73	68.963	71	63.738	62	73.347	81	66.844	64	83.931	73	45.905	61	63.688	65	107.585	60	73.207	68	60.584	36	104.867	82	55.943		106.327	68	72.173	61	74.674	67	57.598	65	107.992	68	87.632	87	67.976	78	101.69	70
28.875	66.828	67	47.935	68	87.891	63	97.569	73	68.963	71	63.738	62	73.347	81	66.844	64	83.931	73	45.905	61	63.56	65	107.585	60	73.207	68	60.584		104.867	82	55.943		106.327	68	72.173	61	74.674	67	57.598	65	107.992	67	87.632	87	68.281	78	101.73	70
29	66.828	67	47.935	68	87.891	63	97.569	73	68.833	71	63.738	62	73.442	81	66.844	64	83.931	73	45.905	61	63.56	65	107.585	60	73.127	68	60.584	37	104.867	82	55.943		106.327	68	72.173	61	74.674	67	57.598	65	107.992	67	87.632	86	68.281	78	101.73	70
29.125	66.828	67	47.935	68	87.843	63	97.794	73	68.833	71	63.738	62	73.442	81	66.917	64	83.581	73	45.93	61	63.56	65	107.585	60	73.127	68	60.844	56	104.608	82	55.943		106.327	68	72.173	61	74.674	67	57.598	65	107.952	67	87.632	86	68.281	77	101.73	70
29.25	66.828	67	47.935	68	87.843	63	97.794	73	68.833	71	63.688	62	73.442	81	66.917	64	83.581	73	45.93	61	63.56	65	107.663	60	73.127	68	60.844	56	104.608	82	55.943		106.179	68	72.612	61	74.674	67	57.598	65	107.952	67	87.659	85	68.281	77	101.73	70
29.375	66.14	66	47.964	68	87.843	63	97.794	73	68.833	71	63.688	62	73.442	81	66.917	64	83.581	73	45.93	60	63.56	65	107.663	60	73.127	68	60.844		104.608	82	55.943		106.179	68	72.612	61	74.674	67	57.598	65	107.952	67	87.659	85	68.281	77	101.73	71
29.5	66.14	66	47.964	68	87.843	63	97.794	73	68.833	71	63.688	62	73.442	81	66.917	64	83.581	73	45.93	60	63.56	65	107.663	60	73.127	68	60.844	56	104.608	82	55.943		106.179	68	72.612	61	74.674	67	57.598	64	107.952	67	87.659	85	68.281	77	101.691	71
29.625	66.14	66	47.964	67	87.843	63	97.794	73	68.833	71	63.688	62	73.442	81	66.917	64	83.581	35	45.93	60	63.56	65	107.663	60	73.127	68	60.844	56	104.608	82	55.943		106.179	68	72.612	61	74.466	67	57.598	64	107.893	67	87.659	84	68.639	77	101.691	71
29.75	66.14	66	47.964	67	87.771	63	98.012	73	68.833	71	63.688	62	73.405	81	66.917	64	83.581		45.93	60	63.56	65	107.755	60	73.127	68	60.844	56	104.295	82	55.885		106.179	68	72.612	61	74.466	67	57.577	64	107.893	67	87.659	85	68.639	77	101.691	71
29.875	66.14	66	47.964	67	87.771	62	98.012	73	68.681	71	63.688	62	73.405		66.917	64	83.384		45.93	60	63.36	65	107.755	60	73.019	68	60.844	56	104.295	82	55.885		106.033	68	72.92	61	74.466	66	57.577	64	107.893	67	87.652	83	68.639	77	101.691	71
30	66.14	66	47.964	67	87.771	62	98.012	73	68.681	71	63.688	62	73.405		66.981	64	83.384		45.93	60	63.36	65	107.755	59	73.019	68	60.844	56	104.295	82	55.885		106.033	68	72.92	61	74.466	66	57.577	64	107.893	67	87.652	83	68.639	77	101.691	71
30.125	66.14	66	47.964	67	87.771	62	98.236	73	68.681	71	63.695	62	73.405		66.981	64	83.384	48	45.93	60	63.36	65	107.755	59	73.019	68	60.948	56	104.295	82	55.885		106.033	68	72.92	61	74.466	66	57.577	64	107.893	67	87.652	83	68.639	77	101.615	71
30.25	66.14	66	47.964	67	87.771	62	98.236	73	68.681	71	63.695	62	73.405		66.981	64	83.384		45.93	60	63.36	65	107.835	59	73.019	68	60.948	56	104.295	82	55.885		106.033	68	72.92	61	74.466	66	57.577	64	107.893	67	87.652	83	68.639	77	101.615	71
30.375	66.14	66	47.964	67	87.771	62	98.236	73	68.681	71	63.695	62	73.405		66.981	64	83.384		45.93	60	63.36	65	107.835	59	73.019	68	60.948	56	104.295	82	55.885		106.033	68	72.92	61	74.466	66	57.577	64	107.893	67	87.652	83	68.905	77	101.615	71
30.5	66.14	66	48.045	67	87.679	62	98.236	74	68.681	71	63.695	62	73.405		66.981	64	83.384		45.801	59	63.36	65	107.835	59	73.019	68	60.948	56	103.828	82	55.885		105.852	68	72.92	61	74.34	66	57.577	64	107.893	67	87.652	83	68.905	77	101.615	71
30.625	66.14	66	48.045	67	87.679	62	98.236	74	68.681	71	63.695	62	73.316		66.981	64	83.188		45.801	59	63.36	65	107.835	59	73.019	67	60.948	56	103.828	82	55.885		105.852	68	72.92	61	74.34	66	57.577	64	107.893	67	87.596	83	68.905	77	101.513	71
30.75	66.14	66	48.045	67	87.679	62	98.463	74	68.681	72	63.695	62	73.316		66.981	64	83.188		45.801	59	63.36	65	107.835	59	73.044	67	60.948	56	103.828	82	55.885		105.852	68	72.92	60	74.34	66	57.577	64	107.893	67	87.596	83	68.905	77	101.513	71
30.875	66.14	65	48.045	67	87.679	62	98.463	74	68.479	72	63.695	62	73.316	82	66.988	64	83.188		45.801	59	63.36	65	107.863	59	73.044	67	60.948	56	103.828	82	55.877		105.852	68	72.713	60	74.34	66	57.581	64	107.893	67	87.596	82	68.905	77	101.513	71
31	65.207	65	48.045	67	87.679	62	98.463	74	68.479	72	63.783	62	73.316	81	66.988	64	83.188		45.801	59	63.16	65	107.863	59	73.044	67	60.948	56	103.828	82	55.877		105.852	68	72.713	60	74.34	66	57.581	63	107.893	67	87.596	82	68.905	77	101.513	71
31.125	65.207	65	48.045	67	87.679	62	98.463	74	68.479	72	63.783	62	73.316	81	66.988	64	83.188	74	45.801	59	63.16	65	107.863	59	73.044	67	60.979	56	103.347	82	55.877		105.663	68	72.713	60	74.34	66	57.581	63	107.893	67	87.596	82	68.905	77	101.513	71
31.25	65.207	65	48.045	67	87.616	62	98.683	74	68.479	72	63.783	62	73.316	81	66.988	64	83.188	36	45.801	59	63.16	65	107.863	59	73.044	67	60.979	56	103.347	82	55.877		105.663	68	72.713	60	74.34	66	57.581	63	106.507	67	87.578	82	69.11	77	101.401	71
31.375	65.207	65	48.045	67	87.616	62	98.683	74	68.479	72	63.783	62	73.316	81	66.988	64	83.188	73	45.801	59	63.16	65	107.836	59	73.044	67	60.979	56	103.347	82	55.877		105.663	68	72.713	60	74.302	66	57.581	63	106.507	67	87.578	82	69.11	77	101.401	71
31.5	65.207	65	48.045	66	87.616	62	98.683	74	68.479	72	63.783	62	73.231	81	66.988	64	82.951	73	45.801	59	63.16	65	107.836	59	73.102	67	60.979	56	103.347	82	55.877		105.663	68	72.713	60	74.302	66	57.581	63	106.507	67	87.578	82	69.11	77	101.401	71
31.625	65.207	65	48.045	66	87.616	61	98.683	74	68.479	72	63.783	62	73.231	81	66.988	64	82.951	73	45.801	58	63.16	65	107.836	59	73.102	67	60.979	56	103.347	81	55.877		105.663	68	72.853	60	74.302	66	57.581	63	106.507	67	87.578	82	69.11	77	101.401	71
31.75	65.207	65	48.123	66	87.616	61	98.683	74	68.479	72	63.783	62	73.231	81	66.988	64	82.951	73	45.828	58	63.16	65	107.836	58	73.102	67	60.979	56	103.347	81	55.877		105.486	68	72.853	60	74.302	66	57.581	63	106.507	67	87.578	82	69.11	77	101.401	71
31.875	65.272	65	48.123	66	87.616	61	98.865	74	68.302	72	63.981	62	73.231	81	66.969	64	82.951	73	45.828	58	63.168	65	107.836	58	73.102	67	60.979	56	102.814	81	55.861		105.486	68	72.853	60	74.302	66	57.696	63	106.645	67	87.694	82	69.11	76	101.401	71
32	65.272	65	48.123	66	87.478	61	98.865	74	68.302	72	63.981	62	73.231	81	66.969	64	82.951	73	45.828	58	63.168	65	107.729	58	73.102	67	61.185	56	102.814	81	55.861		105.486	68	72.853	60	74.302	66	57.696	63	106.645	67	87.694	81	69.106	76	101.263	71
32.125	65.272	64	48.123	66	87.478	61	98.865	74	68.302	72	63.981	62	73.231	81	66.969	64	82.951	73	45.828	58	63.168	65	107.729	58	73.102	67	61.185	56	102.814	81	55.861		105.486	68	72.853	60	74.233	66	57.696	63	107.691	67	87.694	81	69.106	76	101.263	71
32.25	65.272	64	48.123	66	87.478	61	98.865	74	68.302	72	63.981	62	73.231	80	66.969	64	82.76	73	45.828	58	63.168	65	107.729	58	73.102	67	61.185	56	102.814	81	55.861		105.343	68	72.853	60	74.233	65	57.696	63	107.691	67	87.694	81	69.106	76	101.263	71
32.375	65.272	64	48.123	66	87.478	61	98.953	74	68.302	72	63.981	62	73.183	80	66.969	64	82.76	73	45.828	58	63.168	65	107.729	58	73.05	67	61.185	56	102.814	81	55.861		105.343	68	73.021	60	74.233	65	57.696	63	107.691	67	87.694	81	69.106	76	101.263	71
32.5	65.272	64	48.123	66	87.478	61	98.953	74	68.302	72	63.981	62	73.183	80	66.969	64	82.76	73	45.828	58	63.168	65	107.729	58	73.05	67	61.185	56	102.814	81	55.861		105.343	68	73.021	59	74.233	65	57.696	63	107.691	67	87.694	81	69.106	76	101.196	71
32.625	65.272	64	48.123	66	87.354	61	98.953	74	68.302	72	63.981	62	73.183	80	66.969	64	82.76	73	45.828	58	63.168	65	107.559	58	73.05	67	61.185	56	102.289	81	55.861		105.343	68	73.021	59	74.233	65	57.696	63	107.691	67	87.811	80	69.106	76	101.196	71
32.75	65.363	64	48.123	66	87.354	61	98.953	74	68.243	72	64.102	62	73.183	80	66.868	64	82.76	73	45.828	58	63.168	65	107.559	58	73.05	66	61.185	56	102.289	81	55.861		105.343	68	73.021	59	74.233	65	57.935	63	107.691	67	87.811	80	69.106	76	101.196	71
32.875	65.363	64	48.123	66	87.354	61	98.953	74	68.243	72	64.102	62	73.183	80	66.868	64	82.76	73	45.828	58	63.128	64	107.559	58	73.05	66	61.265	56	102.289	81	55.861		105.293	68	73.021	59	74.233	65	57.935	63	107.691	66	87.811	80	69.106	76	101.196	71
33	65.363	64	48.172	65	87.354	61	98.976	74	68.243	72	64.102	62	73.183	80	66.868	64	82.799	73	45.877	58	63.128	64	107.559	58	73.05	66	61.265	56	102.289	81	55.801		105.293	68	73.021	59	74.155	65	57.935	63	107.358	66	87.811	80	68.936	76	101.196	71
33.125	65.363	63	48.172	65	87.354	61	98.976	74	68.243	72	64.102	62	73.233	80	66.868	64	82.799	73	45.877	58	63.128	64	107.559	58	73.05	66	61.265	56	102.289	81	55.801		105.293	68	73.021	59	74.155	65	57.935	63	107.358	66	87.811	79	68.936	76	101.136	71
33.25	65.363	63	48.172	65	87.354	61	98.976	74	68.243	72	64.102	62	73.233	80	66.868	64	82.799	73	45.877	58	63.128	64	107.4	58	72.906	66	61.265	56	102.289	81	55.801		105.293	68	73.021	59	74.155	65	57.935	63	107.358	66	87.879	79	68.936	76	101.136	71
33.375	65.363	63	48.172	65	87.306	61	98.976	74	68.243	72	64.102	62	73.233	80	66.868	64	82.799	73	45.877	57	63.128	64	107.4	58	72.906	66	61.265	56	101.677	81	55.801		105.293	68	72.77	59	74.155	65	57.935	63	107.502	66	87.879	79	68.936	76	101.136	72
33.5	65.363	63	48.172	65	87.306	61	98.976	74	68.243	72	64.102	62	73.233	79	66.868	64	82.799	73	45.877	57	63.128	64	107.4	58	72.906	66	61.265	56	101.677	81	55.801		105.283	68	72.77	59	74.155	65	57.935	63	107.502	65	87.879	79	68.936	76	101.136	72
33.625	65.415	63	48.172	65	87.306	60	99.023	74	68.163	72	64.102	62	73.233	79	66.868	64	82.799	73	45.877	57	63.128	64	107.4	58	72.906	66	61.265	56	101.677	80	55.801		105.283	68	72.77	59	74.155	65	58.187	63	107.502	65	87.879	78	68.936	76	101.136	72
33.75	65.415	63	48.172	65	87.306	60	99.023	74	68.163	72	64.098	62	73.233	79	66.757	64	82.874	73	45.877	57	63.128	64	107.283	58	72.906	66	61.265	57	101.677	80	55.801		105.283	68	72.77	59	74.155	65	58.187	63	107.502	65	87.879	78	68.936	76	101.101	72
33.875	65.415	63	48.172	65	87.306	60	99.023	74	68.163	72	64.098	62	73.427	79	66.757	64	82.874	73	45.877	57	63.042	64	107.283	58	72.906	66	61.268	57	101.677	80	55.801		105.283	68	72.77	59	74.111	65	58.187	64	107.502	65	87.879	78	68.936	75	101.101	72
34	65.415	63	48.172	65	87.306	60	99.023	74	68.163	72	64.098	62	73.427	79	66.757	64	82.874	73	45.877	57	63.042	64	107.283	58	72.906	66	61.268	57	101.677	80	55.801		105.302	68	72.77	59	74.111	65	58.187	64	107.502	66	87.816	77	68.741	75	101.101	72
34.125	65.415	62	48.351	65	87.179	60	99.124	74	68.163	72	64.098	62	73.427	79	66.757	64	82.874	73	45.877	57	63.042	64	107.283	58	72.8	66	61.268	57	101.057	80	55.769		105.302	68	72.77	58	74.111	65	58.187	64	107.502	66	87.816	77	68.741	75	101.101	72
34.25	65.415	62	48.351	65	87.179	60	99.124	74	68.163	72	64.098	62	73.427	79	66.757	64	82.874	73	45.966	57	63.042	64	107.283	58	72.8	66	61.268	57	101.057	80	55.769		105.302	68	72.528	58	74.111	65	58.187	64	107.629	66	87.816	77	68.741	75	101.101	72
34.375	65.415	62	48.351	64	87.179	60	99.124	74	68.163	72	64.098	62	73.427	78	66.757	64	82.942	73	45.966	57	63.042	64	107.189	58	72.8	66	61.268	57	101.057	80	55.769		105.302	68	72.528	58	74.111	65	58.187	64	107.733	66	87.816	76	68.741	75	101.066	72
34.5	65.417	62	48.351	64	87.179	60	99.124	74	68.163	72	64.098	62	73.427	78	66.757	64	82.942	73	45.966	57	63.042	64	107.189	58	72.8	66	61.268	57	101.057	80	55.769		105.302	68	72.528	58	74.111	65	58.187	64	107.733	66	87.816	76	68.741	75	101.066	72
34.625	65.417	62	48.351	64	87.179	60	99.124	74	68.021	72	64.098	62	73.646	78	66.651	64	82.942	73	45.966	57	63.042	64	107.189	58	72.8	66	61.268	57	101.057	80	55.769		105.302	68	72.528	58	74.059	65	58.429	64	107.733	66	87.662	76	68.741	75	101.066	72
34.75	65.417	62	48.351	64	87.179	60	99.18	74	68.021	72	64.013	62	73.646	78	66.651	64	82.942	73	45.966	57	63.042	64	107.189	58	72.8	66	61.268	57	101.057	80	55.769		105.302	68	72.528	58	74.059	65	58.429	64	107.733	66	87.662	76	68.741	75	101.066	72
34.875	65.417	62	48.351	64	87.139	59	99.18	74	68.021	72	64.013	62	73.646	78	66.651	64	82.942	73	45.966	57	62.914	64	107.189	58	72.8	66	61.351	57	101.057	80	55.769		105.302	68	72.528	58	74.059	65	58.429	64	107.733	66	87.662	75	68.727	75	101.066	72
35	65.417	62	48.351	64	87.139	59	99.18	74	68.021	72	64.013	62	73.646	78	66.651	64	82.942	73	45.966	57	62.914	64	107.141	58	72.779	66	61.351	57	100.452	80	55.769		105.302	68	72.528	58	74.059	65	58.429	64	107.733	66	87.662	75	68.727	75	101.073	72
35.125	65.417	61	48.351	64	87.139	59	99.18	74	68.021	72	64.013	62	73.646	78	66.651	64	82.838	73	45.966	57	62.914	64	107.141	58	72.779	66	61.351	57	100.452	79	55.801		105.26	68	72.578	58	74.059	65	58.429	64	107.733	67	87.662	75	68.727	75	101.073	72
35.25	65.417	61	48.515	64	87.139	59	99.18	74	68.021	72	64.013	62	73.646	77	66.651	64	82.838	73	45.966	57	62.914	64	107.141	57	72.779	66	61.351	57	100.452	79	55.801		105.26	68	72.578	58	74.059	64	58.429	64	107.653	67	87.662	75	68.727	75	101.073	72
35.375	65.417	61	48.515	64	87.139	59	99.179	74	68.021	72	64.013	62	73.843	77	66.651	64	82.838	73	45.966	57	62.914	64	107.141	57	72.779	66	61.351	57	100.452	79	55.801		105.26	68	72.578	58	74.059	64	58.429	64	107.653	67	87.662	74	68.727	75	101.073	72
35.5	65.381	61	48.515	64	87.12	59	99.179	74	67.978	72	64.013	62	73.843	77	66.651	64	82.838	73	45.966	57	62.914	64	107.108	57	72.779	66	61.351	57	100.452	79	55.801		105.26	68	72.578	58	73.952	64	58.429	64	107.653	67	87.484	74	68.727	74	101.073	72
35.625	65.381	61	48.515	64	87.12	59	99.179	74	67.978	72	63.947	62	73.843	77	66.529	64	82.838	73	45.939	57	62.914	64	107.108	57	72.779	65	61.351	57	100.452	79	55.801		105.26	68	72.578	57	73.952	43	58.461	64	107.653	67	87.484	74	68.923	74	101.078	72
35.75	65.381	61	48.515	64	87.12	59	99.179	74	67.978	72	63.947	62	73.843	77	66.529	64	82.838	73	45.939	57	62.914	64	107.108	57	72.779	65	61.444	57	99.945	79	55.801		105.181	68	72.578	57	73.952	64	58.461	64	107.653	67	87.484	74	68.923	74	101.078	72
35.875	65.381	61	48.515	64	87.12	59	99.179	74	67.978	72	63.947	62	73.843	77	66.529	64	82.838	73	45.939	57	62.869	64	107.108	57	72.708	65	61.444	57	99.945	79	55.801		105.181	68	72.67	57	73.952	64	58.461	64	107.465	67	87.484	73	68.923	75	101.078	72
36	65.381	61	48.515	64	87.12	59	99.055	74	67.978	72	63.947	62	73.843	76	66.529	42	82.633	73	45.939	57	62.869	64	107.108	57	72.708	65	61.444	57	99.945	79	55.801		105.181	68	72.67	57	73.952	64	58.461	64	107.465	67	87.484	73	68.923		101.078	72
36.125	65.381	60	48.515	64	87.12	59	99.055	74	67.978	72	63.947	62	73.884	76	66.529		82.633	73	45.939	57	62.869	64	107.096	57	72.708	65	61.444	57	99.945	79	55.801		105.181	68	72.67	57	73.952	64	58.461	64	107.465	67	87.484	73	68.923		101.082	72
36.25	65.381	60	48.515	64	87.145	59	99.055	74	67.978	72	63.947	62	73.884	76	66.529		82.633	73	45.939	57	62.869	63	107.096	57	72.708	65	61.444	57	99.945	79	55.809		105.181	68	72.67	57	73.952	64	58.461	65	107.261	68	87.308	73	68.923		101.082	72
36.375	65.381	60	48.672	64	87.145	59	99.055	74	67.943	72	63.947	62	73.884	76	66.529		82.633	73	45.939	57	62.869	63	107.096	57	72.708	65	61.444	57	99.945	79	55.809		105.128	68	72.67	57	73.816	64	58.461	65	107.261	68	87.308	72	69.148		101.082	72
36.5	65.381	60	48.672	63	87.145	59	99.055	74	67.943	72	63.947	62	73.884	76	66.529		82.633	73	45.939	57	62.869	63	107.096	57	72.708	65	61.444	57	99.534	79	55.809		105.128	68	72.67	57	73.816	64	58.461	65	107.261	68	87.308	72	69.148		101.082	72
36.625	65.381	60	48.672	63	87.145	59	99.055	74	67.943	72	63.874	62	73.884	76	66.455		82.633	73	45.939	57	62.869	63	107.094	57	72.628	65	61.444	57	99.534	79	55.809		105.128	68	72.681	57	73.816	64	58.338	65	107.261	68	87.308	72	69.148		101.082	72
36.75	65.381	60	48.672	63	87.145	59	98.9	74	67.943	72	63.874	62	73.884	76	66.455		82.489	73	45.939	57	62.869	63	107.094	57	72.628	65	61.441	57	99.534	78	55.809		105.128	68	72.681	57	73.816	64	58.338	65	107.261	68	87.308	72	69.148		101.088	72
36.875	64.739	60	48.672	63	87.23	58	98.9	74	67.943	72	63.874	62	73.884	76	66.455		82.489	73	46.006	57	62.847	63	107.094	57	72.628	65	61.441	57	99.534	78	55.809		105.128	68	72.681	57	73.816	64	58.338	65	107.063	69	87.308	71	69.148		101.088	72
37	64.739	60	48.672	63	87.23	58	98.9	74	67.943	72	63.874	62	73.777	75	66.455		82.489	73	46.006	57	62.847	63	107.094	57	72.628	65	61.441	57	99.534	78	55.809		105.098	68	72.681	56	73.816	64	58.338	65	107.063	69	87.13	71	69.148		101.088	72
37.125	64.739	59	48.672	63	87.23	58	98.9	74	67.943	72	63.874	62	73.777	75	66.455		82.489	73	46.006	57	62.847	63	107.094	57	72.628	65	61.441	58	99.212	78	55.809		105.098	68	72.681	56	73.816	64	58.338	65	107.063	69	87.13	71	69.148		101.088	72
37.25	64.739	59	48.672	63	87.23	58	98.9	74	67.943	72	63.874	62	73.777	75	66.455		82.489	73	46.006	57	62.847	63	107.099	57	72.628	65	61.441	58	99.212	78	55.809		105.098	68	72.681	56	73.704	64	58.338	65	107.063	69	87.13	71	69.321		101.088
37.375	64.739	59	48.672	63	87.23	58	98.851	74	67.869	72	63.874	62	73.777	75	66.455		82.489	73	46.006	57	62.847	63	107.099	57	72.628	65	61.441	58	99.212	78	55.791		105.098	68	72.681	56	73.704	64	58.338	65	107.063	69	87.13	71	69.321	73	101.098
37.5	64.739	59	48.869	63	87.302	58	98.851	74	67.869	72	63.874	63	73.777	75	66.377		82.489	73	46.006	57	62.847	63	107.099	57	72.572	65	61.441	58	99.212	78	55.791		105.052	68	72.745	56	73.704	64	58.338	65	106.985	70	87.13	70	69.321	47	101.098
37.625	64.739	59	48.869	63	87.302	58	98.851	74	67.869	72	63.827	63	73.777	75	66.377		82.318	73	46.006	57	62.847	63	107.099	58	72.572	65	61.441	58	99.212	78	55.791		105.052	68	72.745	56	73.704	64	58.338	65	106.985	70	87.13	70	69.321	73	101.098
37.75	64.739	59	48.869	63	87.302	58	98.851	74	67.869	72	63.827	63	73.777	74	66.377		82.318	73	46.006	57	62.841	63	107.121	58	72.572	65	61.477	58	99.212	78	55.791		105.052	68	72.745	56	73.704	64	58.338	65	106.985	70	86.981	70	69.321	73	101.098
37.875	64.736	59	48.869	63	87.302	58	98.851	74	67.869	72	63.827	63	73.604	74	66.377		82.318	73	46.006	57	62.841	63	107.121	58	72.572	65	61.477	58	98.963	78	55.791		105.052	68	72.745	56	73.704	64	58.153	65	106.985	70	86.981	70	69.321	73	101.148	73
38	64.736	59	48.869	63	87.302	58	98.767	74	67.869	72	63.827	63	73.604	74	66.377		82.318	73	46.006	57	62.841	63	107.121	58	72.572	65	61.477	58	98.963	78	55.791		105.052	68	72.745	56	73.704	64	58.153	65	106.972	70	86.981	70	69.47	73	101.148
38.125	64.736	59	48.869	63	87.378	58	98.767	74	67.869	71	63.827	63	73.604	74	66.377		82.318	73	46.094	57	62.841	63	107.121	58	72.572	65	61.477	58	98.963	78	55.791		104.983	68	72.745	56	73.586	64	58.153	65	106.972	71	86.981	69	69.47	73	101.148
38.25	64.736	58	48.869	63	87.378	58	98.767	74	67.77	71	63.827	63	73.604	74	66.377		82.318	73	46.094	57	62.841	63	107.154	58	72.572	65	61.477	58	98.963	77	55.791		104.983	68	72.884	56	73.586	64	58.153	66	106.972	71	86.981	69	69.47	73	101.148
38.375	64.736	58	48.869	63	87.378	58	98.767	74	67.77	71	63.827	63	73.604	74	66.377		82.128	73	46.094	57	62.841	63	107.154	58	72.666	65	61.477	58	98.963	77	55.8		104.983	68	72.884	56	73.586	64	58.153	66	106.972	71	86.94	69	69.47	73	101.148
38.5	64.736	58	48.869	63	87.378	58	98.767	74	67.77	71	63.827	63	73.604	74	66.338		82.128	73	46.094	57	62.841	63	107.154	58	72.666	65	61.477	58	98.738	77	55.8		104.983	68	72.884	56	73.586	64	58.153	66	106.972	71	86.94	69	69.47	73	101.224
38.625	64.736	58	48.995	63	87.378	58	98.604	74	67.77	71	63.787	63	73.604	73	66.338		82.128	73	46.094	57	62.841	63	107.154	58	72.666	65	61.528	58	98.738	77	55.8		104.983	68	72.884	55	73.586	64	58.153	66	106.958	71	86.94	69	69.47	73	101.224
38.75	64.736	58	48.995	63	87.378	58	98.604	74	67.77	71	63.787	63	73.604	73	66.338	64	82.128	73	46.094	57	62.909	63	107.154	58	72.666	65	61.528	58	98.738	77	55.8		104.89	68	72.884	55	73.586	64	58.153	66	106.958	71	86.94	69	69.47	72	101.224	72
38.875	64.736	58	48.995	62	87.441	58	98.604	74	67.77	71	63.787	63	73.454	73	66.338	64	82.128	73	46.094	57	62.909	63	107.181	58	72.666	65	61.528	58	98.738	77	55.8		104.89	68	72.884	55	73.586	64	58.153	66	106.958	71	86.94	68	69.552	72	101.224	72
39	64.736	58	48.995	62	87.441	58	98.604	74	67.77	71	63.787	63	73.454	73	66.338	64	82.128	73	46.094	57	62.909	63	107.181	58	72.937	65	61.528	58	98.738	77	55.8		104.89	68	73.012	55	73.492	64	58.018	66	106.958	71	86.94	68	69.552	72	101.298	72
39.125	64.736	58	48.995	62	87.441	58	98.604	73	67.77	71	63.787	63	73.454	73	66.338	64	82.128	73	46.094	57	62.909	63	107.181	58	72.937	65	61.528	58	98.738	77	55.8		104.89	68	73.012	55	73.492	64	58.018	66	106.92	71	86.9	68	69.552	72	101.298	72
39.25	64.121	58	48.995	62	87.441	58	98.468	73	67.698	71	63.787	63	73.454	73	66.338	64	81.935	73	46.094	57	62.909	63	107.181	58	72.937	65	61.528	58	98.505	77	55.8		104.89	68	73.012	55	73.492	64	58.018	66	106.92	71	86.9	68	69.552	72	101.298	72
39.375	64.121	58	48.995	62	87.441	58	98.468	73	67.698	71	63.787	63	73.454	73	66.34	64	81.935	73	46.094	57	62.909	63	107.211	58	72.937	65	61.528	58	98.505	77	55.886		104.73	68	73.012	55	73.492	64	58.018	66	106.92	71	86.9	68	69.552	72	101.298	72
39.5	64.121	58	48.995	62	87.524	58	98.468	73	67.698	71	63.781	63	73.454	73	66.34	64	81.935	73	46	57	62.909	63	107.211	58	72.937	65	61.528	58	98.505	77	55.886		104.73	68	73.012	55	73.492	64	58.018	66	106.92	71	86.9	68	69.552	72	101.298	72
39.625	64.121	58	48.995	62	87.524	59	98.468	73	67.698	71	63.781	63	73.404	73	66.34	64	81.935	73	46	57	63.026	63	107.211	58	72.937	65	61.501	58	98.505	76	55.886		104.73	68	73.012	55	73.492	64	58.018	66	106.92	71	86.9	68	69.552	72	101.332	72
39.75	64.121	58	49.133	62	87.524	59	98.468	73	67.698	71	63.781	63	73.404	73	66.34	64	81.935	73	46	57	63.026	63	107.211	58	73.142	65	61.501	58	98.505	76	55.886		104.73	68	73.012	55	73.492	64	58.018	66	106.907	71	86.9	67	69.514	72	101.332	72
39.875	64.121	58	49.133	62	87.524	59	98.468	73	67.698	71	63.781	63	73.404	73	66.34	64	81.935	73	46	57	63.026	63	107.211	58	73.142	65	61.501	58	98.505	76	55.886		104.73	68	73.01	54	73.461	64	58.018	67	106.907	71	86.871	67	69.514	72	101.332	72
40	64.121	58	49.133	62	87.524	59	98.276	73	67.698	71	63.781	63	73.404	72	66.34	64	81.799	73	46	57	63.026	63	107.217	58	73.142	65	61.501	58	98.182	76	55.886		104.564	68	73.01	54	73.461	64	58.018	67	106.907	71	86.871	67	69.514	72	101.332	72
40.125	64.342	58	49.133	62	87.652	59	98.276	73	67.626	71	63.781	63	73.404	72	66.34	64	81.799	73	46	57	63.026	63	107.217	58	73.142	65	61.501	58	98.182	76	55.886		104.564	68	73.01	54	73.461	64	57.874	67	106.907	71	86.871	67	69.514	72	101.332	72
40.25	64.342	58	49.133	62	87.652	59	98.276	73	67.626	71	63.781	63	73.404	72	66.324	64	81.799	73	46	57	63.026	63	107.217	59	73.142	65	61.501	58	98.182	76	55.886		104.564	67	73.01	54	73.461	64	57.874	67	106.907	71	86.871	67	69.514	72	101.264	72
40.375	64.342	58	49.133	62	87.652	59	98.276	73	67.626	71	63.781	63	73.404	72	66.324	64	81.799	73	46	57	63.026	63	107.217	59	73.142	65	61.501	58	98.182	76	55.886		104.564	68	73.01	54	73.461	64	57.874	67	106.882	70	86.871	67	69.514	72	101.264	72
40.5	64.342	58	49.133	62	87.652	59	98.276	73	67.626	71	63.776	63	73.437	72	66.324	64	81.799	73	46	57	63.033	63	107.204	59	73.304	65	61.501	58	98.182	76	55.942		104.564	68	73.01	54	73.461	63	57.874	67	106.882	70	86.845	67	69.514	72	101.264	72
40.625	64.342	58	49.133	62	87.652	59	98.128	73	67.626	70	63.776	63	73.437	72	66.324	64	81.799	73	46	57	63.033	63	107.204	59	73.304	65	61.529	58	98.182	76	55.942		104.432	68	72.985	54	73.484	63	57.874	67	106.882	70	86.845	67	69.434	71	101.264	73
40.75	64.342	58	49.133	62	87.769	59	98.128	73	67.626	70	63.776	63	73.437	72	66.324	64	81.799	73	45.993	57	63.033	63	107.204	59	73.304	65	61.529	58	97.794	76	55.942		104.432	68	72.985	54	73.484	63	57.874	67	106.882	70	86.845	66	69.434	71	101.264
40.875	64.615	58	49.197	62	87.769	59	98.128	73	67.626	70	63.776	63	73.437	72	66.324	64	81.688	73	45.993	57	63.033	63	107.204	59	73.304	65	61.529	58	97.794	76	55.942		104.432	68	72.985	54	73.484	63	57.874	67	106.881	70	86.845	66	69.434	71	101.123
41	64.615	58	49.197	62	87.769	59	98.128	73	67.588	70	63.776	63	73.437	72	66.324	64	81.688	73	45.993	57	63.033	63	107.204	59	73.304	65	61.529	58	97.794	75	55.942		104.432	68	72.985	54	73.484	63	57.874	67	106.881	46	86.845	66	69.434	71	101.123
41.125	64.615	58	49.197	62	87.769	58	98.128	73	67.588	70	63.776	63	73.437	72	66.317	64	81.688	73	45.993	57	63.033	63	107.138	59	73.304	65	61.529	58	97.794	75	55.942		104.432	68	72.985	54	73.484	63	57.874	67	106.881	70	86.845	66	69.434	71	101.123
41.25	64.615	58	49.197	62	87.769	58	98.081	73	67.588	70	63.776	63	73.505	72	66.317	64	81.688	73	45.993	57	63.033	63	107.138	59	73.485	65	61.529	58	97.794	75	55.942		104.374	68	72.985	54	73.484	63	57.717	67	106.881		86.82	66	69.434	71	101.123
41.375	64.615	58	49.197	62	87.869	58	98.081	73	67.588	70	63.775	63	73.505	72	66.317	64	81.688	73	45.993	58	63.033	63	107.138	59	73.485	65	61.529	58	97.794	75	55.942		104.374	68	72.985	54	73.484	63	57.717	67	106.908		86.82	66	69.434	71	101.123
41.5	64.615	58	49.197	62	87.869	58	98.081	73	67.588	70	63.775	63	73.505	72	66.317	64	81.688	73	45.993	58	62.956	63	107.138	59	73.485	65	61.698	58	97.372	75	55.964		104.374	68	73.049	54	73.497	63	57.717	67	106.908		86.82	66	69.449	71	100.994
41.625	64.615	58	49.197	62	87.869	58	98.081	74	67.588	70	63.775	63	73.505	72	66.317	64	81.584	73	45.993	58	62.956	63	107.138	59	73.485	65	61.698	58	97.372	75	55.964		104.374	68	73.049	54	73.497	63	57.717	67	106.908		86.82	66	69.449	71	100.994
41.75	64.73	58	49.197	62	87.869	58	98.081	74	67.588	70	63.775	63	73.505	72	66.317	64	81.584	73	45.993	58	62.956	63	107.032	59	73.485	65	61.698	58	97.372	75	55.964		104.374	68	73.049	54	73.497	63	57.717	67	106.908		86.82	65	69.449	70	100.994
41.875	64.73	58	49.197	62	87.869	58	98.068	74	67.618	70	63.775	63	73.505	71	66.317	64	81.584	73	45.993	58	62.956	63	107.032	60	73.485	65	61.698	58	97.372	75	55.964		104.335	68	73.049	54	73.497	63	57.717	67	106.908		86.82	65	69.449	70	100.994
42	64.73	58	49.197	62	87.955	58	98.068	74	67.618	70	63.775	63	73.571	71	66.317	64	81.584	73	45.993	58	62.956	63	107.032	60	73.555	66	61.698	58	97.372	75	55.964		104.335	68	73.049	54	73.497	63	57.717	67	106.944		86.729	65	69.449	70	100.994
42.125	64.73	59	49.262	62	87.955	58	98.068	74	67.618	70	63.775	63	73.571	71	66.287	64	81.584	73	45.919	58	62.956	63	107.032	60	73.555	66	61.698	58	97.372	75	55.964		104.335	68	73.049	54	73.497	63	57.717	67	106.944		86.729	65	69.449	70	100.994
42.25	64.73		49.262	62	87.955	58	98.068	74	67.618	69	63.775	63	73.571	71	66.287	64	81.584	73	45.919	58	62.956	63	107.032	60	73.555	66	61.698	58	96.947	75	55.964		104.335	68	72.979	54	73.486	63	57.717	67	106.944		86.729	65	69.449	70	100.846
42.375	64.73		49.262	62	87.955	58	98.068	74	67.618	69	63.82	64	73.571	71	66.287	64	81.483	73	45.919	59	62.956	63	106.911	60	73.555	66	61.705	58	96.947	75	55.964		104.294	68	72.979	54	73.486	63	57.57	68	106.944		86.729	65	69.45	70	100.846
42.5	64.73		49.262	62	87.955	58	98.068	74	67.618	69	63.82	64	73.571	71	66.287	64	81.483	73	45.919	59	63.039	63	106.911	60	73.555	66	61.705	58	96.947	74	56.024		104.294	68	72.979	54	73.486	63	57.57	68	106.978		86.729	65	69.45	69	100.846
42.625	64.73		49.262	62	87.955	58	97.986	74	67.618	69	63.82	64	73.571	71	66.287	64	81.483	73	45.919	59	63.039	63	106.911	60	73.555	66	61.705	58	96.947	74	56.024		104.294	45	72.979	54	73.486	63	57.57	68	106.978		86.729	65	69.45	69	100.846
42.75	64.73		49.262	62	88.019	58	97.986	74	67.671	69	63.82	64	73.571	71	66.287	64	81.483	73	45.919	59	63.039	63	106.911	60	73.555	66	61.705	58	96.947	74	56.024		104.294	68	72.979	54	73.486	63	57.57	68	106.978		86.611	64	69.45	69	100.846
42.875	64.73		49.262	62	88.019	58	97.986	74	67.671	69	63.82	64	73.578	71	66.287	64	81.483	73	45.919	59	63.039	63	106.825	60	73.557	66	61.705	58	96.947	74	56.024		104.294	68	72.979	54	73.486	63	57.57	68	106.978		86.611	64	69.45	69	100.671
43	64.73		49.262	62	88.019	58	97.986	74	67.671	69	63.82	64	73.578	71	66.265	64	81.483	73	45.919	59	63.039	63	106.825	60	73.557	66	61.705	58	96.947	74	56.024		104.257	68	72.979	54	73.486	63	57.57	68	106.978		86.611	64	69.45	69	100.671
43.125	64.269	59	49.262	62	88.019	58	97.986	74	67.671	69	63.82	64	73.578	71	66.265	64	81.483	73	45.919	59	63.039	63	106.825	61	73.557	66	61.705	58	96.544	74	56.024		104.257	68	72.95	54	73.488	63	57.57	68	106.974		86.611	64	69.45	69	100.671
43.25	64.269	59	49.329	62	88.019	58	97.888	74	67.671	69	63.94	64	73.578	71	66.265	64	81.34	73	45.919	59	63.039	63	106.825	61	73.557	66	61.705	58	96.544	74	56.024		104.257	68	72.95	54	73.488	63	57.57	68	106.974		86.611	64	69.423	68	100.671
43.375	64.269	59	49.329	62	88.016	58	97.888	74	67.671	69	63.94	64	73.578	71	66.265	64	81.34	73	45.919	59	63.08	63	106.825	61	73.557	66	61.705	58	96.544	74	56.024		104.257	68	72.95	54	73.488	63	57.57	68	106.974		86.611	64	69.423	68	100.671	72
43.5	64.269	59	49.329	62	88.016	58	97.888	74	67.671	69	63.94	64	73.578	71	66.265	64	81.34	73	45.919	60	63.08	63	106.771	61	73.557	66	61.651	57	96.544	74	56.024		104.257	67	72.95	54	73.488	63	57.57	68	106.974		86.447	64	69.423	68	100.579	71
43.625	64.269	59	49.329	62	88.016	58	97.888	74	67.759	69	63.94	64	73.553	71	66.265	64	81.34	73	45.795	60	63.08	63	106.771	61	73.532	66	61.651	57	96.544	74	56.01		104.247	67	72.95	54	73.488	63	57.431	68	106.981		86.447	64	69.423	69	100.579	71
43.75	64.269	59	49.329	62	88.016	58	97.888	74	67.759	69	63.94	64	73.553	71	66.265	64	81.34	73	45.795	60	63.08	63	106.771	61	73.532	66	61.651	57	96.544	74	56.01		104.247	67	72.95	54	73.488	63	57.431	68	106.981		86.447	64	69.423	69	100.579	71
43.875	64.269	59	49.329	62	88.016	58	97.761	74	67.759	69	63.94	64	73.553	71	66.276	64	81.34	73	45.795	60	63.08	63	106.771	61	73.532	66	61.651	57	96.207	74	56.01		104.247	67	73.093	54	73.496	63	57.431	68	106.981	69	86.447	64	69.423	69	100.579	71
44	64.304	60	49.329	62	88.012	58	97.761	74	67.759	68	63.94	64	73.553	71	66.276	64	81.34	73	45.795	60	63.08	63	106.771	61	73.532	66	61.651	57	96.207	74	56.01		104.247	67	73.093	55	73.496	63	57.431	68	106.981		86.447	63	69.423	69	100.579	71
44.125	64.304	60	49.329	62	88.012	58	97.761	74	67.759	68	64.032	64	73.553	72	66.276	64	81.135	73	45.795	60	63.08	63	106.745	61	73.532	66	61.651	57	96.207	74	56.01		104.268	67	73.093	36	73.496	63	57.431	68	106.981		86.447	63	69.413	69	100.498	71
44.25	64.304	60	49.329	62	88.012	58	97.761	74	67.759	68	64.032	64	73.553	72	66.276	64	81.135	73	45.795	60	63.08	63	106.745	62	73.532	66	61.651	57	96.207	73	56.01		104.268	67	73.093	55	73.496	63	57.431	68	107.021		86.288	63	69.413	69	100.498	71
44.375	64.304	60	49.329	62	88.012	58	97.761	74	67.935	68	64.032	64	73.553	72	66.276	64	81.135	73	45.795	61	63.098	63	106.745	62	73.601	66	61.789	57	96.207	73	56.01		104.268	67	73.093		73.496	62	57.431	68	107.021		86.288	63	69.413	69	100.498	71
44.5	64.304	60	49.375	62	88.012	58	97.761	74	67.935	68	64.032	64	73.509	72	66.276	64	81.135	73	45.795	61	63.098	63	106.745	62	73.601	66	61.789	57	96.207	73	56.01		104.268	67	73.093		73.496	62	57.431	68	107.021		86.288	63	69.413	69	100.498	71
44.625	64.304	60	49.375	62	88.012	58	97.624	49	67.935	68	64.032	64	73.509	72	66.276	64	81.135		45.795	61	63.098	63	106.721	62	73.601	66	61.789	57	95.939	73	56.01		104.268	67	73.253		73.496	62	57.431	68	107.021		86.288	63	69.413	69	100.498	71
44.75	64.304	60	49.375	62	87.997	58	97.624	74	67.935	68	64.032	64	73.509	72	66.276	64	81.135	74	45.795	61	63.098	63	106.721	62	73.601	66	61.789	57	95.939	73	55.973		104.355	67	73.253		73.473	62	57.289	68	107.075		86.288	63	69.413	69	100.482	71
44.875	64.414	61	49.375	62	87.997	58	97.624	74	67.935	68	64.032	64	73.509	72	66.258	64	81.135	73	45.795	61	63.098	63	106.721	62	73.601	66	61.789	57	95.939	73	55.973		104.355	67	73.253		73.473	62	57.289	68	107.075		86.288	63	69.413	69	100.482	71
45	64.414	61	49.375	62	87.997	58	97.624	74	67.935	68	64.104	65	73.509	72	66.258	64	80.889		45.688	61	63.098	63	106.721	62	73.601	66	61.789	57	95.939	73	55.973		104.355	67	73.253		73.473	62	57.289	68	107.075		86.152	63	69.393	69	100.482	71
45.125	64.414	61	49.375	62	87.997	58	97.624	74	68.25	67	64.104	65	73.509	72	66.258	64	80.889		45.688	61	63.098	63	106.721	62	73.601	66	61.789	57	95.939	73	55.973		104.355	67	73.253		73.473	62	57.289	68	107.075	70	86.152	63	69.393	69	100.482	71
45.25	64.414	61	49.375	62	87.997	58	97.581	74	68.25	67	64.104	65	73.509	72	66.258	64	80.889		45.688	61	63.067	63	106.676	63	73.619	66	61.821	57	95.939	73	55.973		104.475	67	73.253		73.473	62	57.289	68	107.075	46	86.152	63	69.393	69	100.482	71
45.375	64.414	61	49.375	62	87.997	58	97.581	74	68.25	67	64.104	65	73.485	72	66.258	64	80.889		45.688	62	63.067	63	106.676	63	73.619	67	61.821	57	95.939	72	55.973		104.475	67	73.466	36	73.473	62	57.289	68	107.075		86.152	62	69.393	69	100.449	70
45.5	64.414	62	49.375	62	87.944	59	97.581	74	68.25	67	64.104	65	73.485	72	66.258	64	80.889		45.688	62	63.067	63	106.676	63	73.619	67	61.821	57	95.939	72	55.973		104.475	67	73.466		73.473	62	57.289	68	107.075	69	86.152	62	69.393	69	100.449	70
45.625	64.414	62	49.493	62	87.944	59	97.581	74	68.25	67	64.104	65	73.485	72	66.258	64	80.889		45.688	62	63.067	63	106.676	63	73.619	67	61.821	57	95.939	72	55.973		104.475	67	73.466	36	73.446	62	57.289	68	107.178	69	86.152	62	69.393	69	100.449	70
45.75	64.414	62	49.493	62	87.944	59	97.581	74	68.625	67	64.104	65	73.485	72	66.246	64	80.889		45.688	62	63.067	63	106.676	63	73.619	67	61.821	57	95.939	72	56.003		104.615	67	73.466		73.446	62	57.289	67	107.29	69	86.107	62	69.393	69	100.449	70
45.875	64.414	62	49.493	62	87.944	59	97.578	74	68.625	67	64.092	65	73.485	72	66.246	65	80.696		45.688	62	63.067	63	106.634	63	73.619	67	61.821	57	95.939	72	56.003		104.615	67	73.466	55	73.446	62	57.182	67	107.29	69	86.107	62	69.284	69	100.449	70
46	64.414	62	49.493	62	87.944	59	97.578	74	68.625	66	64.092	65	73.485	72	66.246	65	80.696		45.688	62	63.067	63	106.634	63	73.619	67	61.821	57	94.973	72	56.003		104.615	67	73.707	56	73.446	62	57.182	67	107.29	69	86.107	62	69.284	69	100.42	70
46.125	64.07	63	49.493	63	87.864	59	97.578	74	68.625	66	64.092	65	73.539	72	66.246	65	80.696		45.688	62	63.067	63	106.634	64	73.598	67	61.821	57	94.973	72	56.003		104.615	67	73.707	56	73.446	62	57.182	67	107.29	70	86.107	62	69.284	69	100.42	70
46.25	64.07	63	49.493	63	87.864	59	97.578	74	68.625	66	64.092	65	73.539	73	66.246	65	80.696		45.688	63	62.987	63	106.634	64	73.598	67	61.764	57	94.973	72	56.003		104.738	67	73.707	56	73.446	62	57.182	67	107.418	70	86.107	62	69.284	69	100.42	70
46.375	64.07	63	49.493	63	87.864	59	97.609	74	68.625	66	64.092	65	73.539	73	66.246	65	80.696		45.688	63	62.987	63	106.604	64	73.598	67	61.764	57	94.973	72	56.003		104.738	67	73.707		73.434	62	57.182	67	107.418	70	86.107	62	69.284	69	100.42	71
46.5	64.07	63	49.493	63	87.864	59	97.609	74	68.956	66	64.092	65	73.539	73	66.246	65	80.696		45.569	63	62.987	63	106.604	64	73.598	67	61.764	57	94.973	72	56.003		104.738	67	73.707	56	73.434	62	57.182	67	107.418	70	86.063	62	69.284	69	100.42	71
46.625	64.07	63	49.633	63	87.864	59	97.609	74	68.956	66	64.092	65	73.539	73	66.251	65	80.696	74	45.569	63	62.987	63	106.604	64	73.598	67	61.764	57	94.973	72	56.003		104.738	67	74.062	56	73.434	62	57.182	67	107.418	70	86.063	62	69.284	69	100.402	71
46.75	64.07	63	49.633	63	87.864	59	97.609	75	68.956	66	64.092	65	73.539	73	66.251	65	80.51	73	45.569	63	62.987	63	106.604	65	73.598	67	61.764	57	94.734	72	56.003		104.83	67	74.062	56	73.434	62	57.182	67	107.553	70	86.063	62	69.284	69	100.402	71
46.875	64.07	64	49.633	63	87.793	59	97.609	75	68.956	66	64.056	65	73.617	73	66.251	65	80.51	73	45.569	63	62.987	63	106.604	65	73.58	67	61.764	57	94.734	72	56.009		104.83	67	74.062	57	73.434	62	57.182	67	107.553	70	86.063	62	69.178	69	100.402	71
47	64.208	64	49.633	63	87.793	59	97.642	75	68.956	66	64.056	65	73.617	73	66.251	65	80.51	73	45.569	63	62.987	63	106.576	65	73.58	67	61.764	57	94.734	72	56.009		104.83	67	74.062	57	73.434	62	57.078	67	107.553	70	86.063	62	69.178	69	100.402	71
47.125	64.208	64	49.633	63	87.793	59	97.642	75	68.956	66	64.056	65	73.617	73	66.251	65	80.51	73	45.569	64	62.987	63	106.576	65	73.58	67	61.764	57	94.734	72	56.009		104.83	67	74.062	57	73.434	62	57.078	67	107.553	70	86.063	61	69.178	69	100.397	71
47.25	64.208	64	49.633	63	87.793	59	97.642	75	68.956	66	64.056	65	73.617	73	66.251	65	80.51	73	45.569	64	62.987	63	106.576	65	73.58	67	61.748	57	94.734	72	56.009		104.83	67	74.475	57	73.448	62	57.078	67	107.7	70	86.008	61	69.178	69	100.397	71
47.375	64.208	64	49.633	63	87.793	59	97.642	75	69.011	65	64.056	65	73.617	73	66.251	65	80.51	73	45.569	64	62.887	63	106.576	65	73.58	67	61.748	57	94.734	72	56.009		104.874	67	74.475	57	73.448	62	57.078	66	107.7	70	86.008	61	69.178	69	100.397	71
47.5	64.208	65	49.633	63	87.793	59	97.642	75	69.011	65	64.056	65	73.617	73	66.251	65	80.51	73	45.569	64	62.887	63	106.547	66	73.58	67	61.748	57	94.456	72	56.009		104.874	67	74.475	58	73.448	62	57.078	66	107.7	70	86.008	61	69.178	69	100.397	72
47.625	64.208	65	49.633	63	87.729	59	97.646	75	69.011	65	64.056	65	73.705	73	66.238	65	80.352	73	45.569	64	62.887	63	106.547	66	73.58	67	61.748	57	94.456	72	56.009		104.874	67	74.475	58	73.448	62	57.078	66	107.7	70	86.008	61	69.178	69	100.397	72
47.75	64.329	65	49.633	63	87.729	59	97.646	75	69.011	65	64.056	65	73.705	73	66.238	65	80.352	73	45.569	64	62.887	63	106.547	66	73.534	67	61.748	57	94.456	72	56.009		104.874	67	74.475	58	73.448	62	57.078	66	107.818	70	86.008	61	69.117	69	100.405	72
47.875	64.329	65	49.713	63	87.729	59	97.646	75	69.011	65	64.048	65	73.705	73	66.238	65	80.352	73	45.499	64	62.887	63	106.547	66	73.534	68	61.748	57	94.456	72	56.058		104.874	67	74.931	58	73.448	62	57.078	66	107.818	70	86.001	61	69.117	69	100.405	72
48	64.329	66	49.713	63	87.729	59	97.646	75	69.011	65	64.048	66	73.705	73	66.238	65	80.352	73	45.499	65	62.887	63	106.547	66	73.534	68	61.748	57	94.456	72	56.058		104.847	67	74.931	58	73.459	63	57.078	66	107.818	47	86.001	61	69.117	69	100.405	72
48.125	64.329	66	49.713	63	87.729	59	97.646	75	69.011	65	64.048	66	73.705	73	66.238	65	80.352	73	45.499	65	62.887	63	106.523	67	73.534	68	61.748	57	94.456	72	56.058		104.847	67	74.931	59	73.459	63	56.982	66	107.818		86.001	61	69.117	69	100.405	72
48.25	64.329	66	49.713	63	87.729	60	97.569	75	69.011	65	64.048	66	73.705	73	66.238	65	80.352	73	45.499	65	62.887	63	106.523	67	73.534	68	61.79	57	94.173	72	56.058		104.847	67	74.931	59	73.459	63	56.982	66	107.818	35	86.001	61	69.117	69	100.405	73
48.375	64.329	66	49.713	64	87.63	60	97.569	75	68.818	65	64.048	66	73.785	73	66.238	65	80.2	73	45.499	65	62.854	63	106.523	67	73.534	68	61.79	57	94.173	72	56.058		104.847	67	74.931	59	73.459	63	56.982	66	107.892	71	86.001	61	69.117	69	100.408	73
48.5	64.329	66	49.713	64	87.63	60	97.569	75	68.818	65	64.048	66	73.785	73	66.243	65	80.2	73	45.499	65	62.854	63	106.523	67	73.534	68	61.79	57	94.173	72	56.058		104.779	67	75.379	59	73.459	63	56.982	66	107.892	70	86.001	61	69.117	69	100.408	73
48.625	64.416	67	49.713	64	87.63	60	97.569	75	68.818	65	64.048	66	73.785	73	66.243	65	80.2	73	45.499	65	62.854	63	106.523	67	73.446	68	61.79	57	94.173	72	56.058		104.779	67	75.379	60	73.459	63	56.982	66	107.892	70	86.054	61	69.151	69	100.408	73
48.75	64.416	67	49.713	64	87.63	60	97.569	75	68.818	65	64.028	66	73.785	73	66.243	65	80.2	73	45.499	66	62.854	63	106.513	67	73.446	68	61.79	57	94.173	72	56.058		104.779	67	75.379	60	73.459	63	56.982	66	107.892	70	86.054	61	69.151	69	100.408	73
48.875	64.416	67	49.713	64	87.63	60	97.569	75	68.818	65	64.028	66	73.785	74	66.243	65	80.2	73	45.499	66	62.854	63	106.513	68	73.446	68	61.79	57	94.173	72	56.065		104.779	67	75.379	60	73.488	63	56.982	65	107.966	71	86.054	61	69.151	70	100.408	73
49	64.416	67	49.765	64	87.63	60	97.437	75	68.818	65	64.028	66	73.785	74	66.243	65	80.2	73	45.499	66	62.854	63	106.513	68	73.446	68	61.79	57	93.905	72	56.065		104.779	67	75.379	60	73.488	63	56.982	65	107.966	71	86.054	61	69.151	70	100.428	73
49.125	64.416	68	49.765	64	87.509	60	97.437	76	68.818	64	64.028	66	73.785	74	66.243	65	80.2	73	45.499	66	62.854	63	106.513	68	73.446	68	61.79	57	93.905	72	56.065		104.713	67	75.793	61	73.488	63	56.982	65	107.966	71	86.054	61	69.151	70	100.428	73
49.25	64.416	68	49.765	64	87.509	60	97.437	76	68.818	64	64.028	66	73.836	74	66.243	65	80.119	73	45.417	66	62.854	63	106.507	68	73.446	68	61.733	57	93.905	72	56.065		104.713	67	75.793	61	73.488	63	56.885	65	107.966	71	86.078	61	69.151	70	100.428	73
49.375	64.416	68	49.765	64	87.509	60	97.437	76	68.663	64	64.028	66	73.836	74	66.269	65	80.119	73	45.417	66	62.784	63	106.507	68	73.446	68	61.733	57	93.905	72	56.065		104.713	67	75.793	61	73.488	63	56.885	65	108.045	71	86.078	61	69.151	70	100.428	73
49.5	64.416	68	49.765	64	87.509	60	97.437	76	68.663	64	64.028	66	73.836	74	66.269	65	80.119	73	45.417	66	62.784	62	106.507	69	73.345	68	61.733	57	93.905	72	56.065		104.713	67	75.793	62	73.488	63	56.885	65	108.045	71	86.078	61	69.136	70	100.459	73
49.625	64.459	68	49.765	64	87.509	60	97.29	76	68.663	64	64.028	66	73.836	74	66.269	65	80.119	73	45.417	66	62.784	62	106.507	69	73.345	68	61.733	57	93.905	72	56.065		104.713	67	75.793	62	73.524	63	56.885	65	108.045	71	86.078	61	69.136	70	100.459	72
49.75	64.459	68	49.765	64	87.509	60	97.29	76	68.663	64	64.017	66	73.836	74	66.269	65	80.119	73	45.417	67	62.784	62	106.507	69	73.345	68	61.733	57	93.905	72	56.065		104.675	67	75.972	62	73.524	63	56.885	65	108.045	71	86.078	61	69.136	70	100.459	73
49.875	64.459	69	49.765	64	87.393	60	97.29	76	68.663	64	64.017	66	73.836	74	66.269	65	80.119	73	45.417	67	62.784	62	106.505	69	73.345	68	61.733	57	93.663	71	56.065		104.675	67	75.972	62	73.524	63	56.885	65	108.101	72	86.078	60	69.136	70	100.459	73
50	64.459	69	49.765	64	87.393	60	97.29	76	68.663	64	64.017	66	73.902	74	66.269	65	80.143	73	45.417	67	62.784	62	106.505	69	73.345	68	61.733	57	93.663	71	56.069		104.675	67	75.972	63	73.524	63	56.885	65	108.101	72	86.079	60	69.136	70	100.459	74
50.125	64.459	69	49.783	65	87.393	61	97.29	76	68.663	64	64.017	66	73.902	74	66.269	65	80.143	73	45.417	67	62.784	62	106.505	69	73.345	68	61.733	57	93.663	71	56.069		104.675	67	75.972	63	73.524	63	56.885	65	108.101	72	86.079	60	69.136	70	100.489	74
50.25	64.459	69	49.783	65	87.393	61	97.29	76	68.663	64	64.017	66	73.902	74	66.279	65	80.143	73	45.417	67	62.784	62	106.505	70	73.345	68	61.635	57	93.663	71	56.069		104.675	67	75.972	63	73.524	63	56.885	64	108.101	72	86.079	60	69.136	70	100.489	75
50.375	64.459	69	49.783	65	87.393	61	97.166	77	68.496	64	64.017	67	73.902	74	66.279	65	80.143	73	45.417	67	62.719	62	106.471	70	73.294	68	61.635	57	93.663	71	56.069		104.644	67	75.972	64	73.524	63	56.777	64	108.101	72	86.079	60	69.051	70	100.489	74
50.5	64.476	69	49.783	65	87.393	61	97.166	77	68.496	64	64.017	67	73.902	74	66.279	65	80.143	73	45.417	67	62.719	62	106.471	70	73.294	68	61.635	57	93.455	71	56.069		104.644	67	75.972	64	73.515	63	56.777	64	108.146	72	86.079	60	69.051	70	100.489	74
50.625	64.476	69	49.783	65	87.272	61	97.166	77	68.496	64	64.063	67	73.902	74	66.279	65	80.155	73	45.369	67	62.719	62	106.471	70	73.294	68	61.635	57	93.455	71	56.069		104.644	67	75.972	64	73.515	63	56.777	64	108.146	72	86.079	60	69.051	70	100.489	74
50.75	64.476	69	49.783	65	87.272	61	97.166	77	68.496	64	64.063	67	74.029	74	66.279	65	80.155	73	45.369	67	62.719	62	106.471	70	73.294	68	61.635	58	93.455	71	56.069		104.644	67	75.78	65	73.515	63	56.777	64	108.146	72	86.011	60	69.051	70	100.527	75
50.875	64.476	69	49.783	65	87.272	61	97.166	77	68.496	64	64.063	67	74.029	74	66.279	65	80.155	73	45.369	67	62.719	62	106.471	70	73.294	68	61.635	58	93.455	71	56.069		104.591	67	75.78	65	73.515	64	56.777	64	108.146	72	86.011	60	69.051	70	100.527	77
51	64.476	69	49.783	65	87.272	61	97.047	77	68.496	64	64.063	67	74.029	74	66.279		80.155	73	45.369	68	62.719	62	106.407	71	73.294	68	61.635	58	93.455	71	56.107		104.591	67	75.78	65	73.515	64	56.777	64	108.146	72	86.011	60	69.051	70	100.527	79
51.125	64.476	69	49.783	65	87.272	61	97.047	77	68.496	64	64.063	67	74.029	74	66.292		80.155	73	45.369	68	62.719	62	106.407	71	73.294	68	61.635	58	93.455	71	56.107		104.591	67	75.78	66	73.515	64	56.777	64	108.146	72	86.011	60	69.051	70	100.527	82
51.25	64.476	70	49.846	65	87.272	61	97.047	77	68.496	64	64.063	67	74.029	74	66.292		80.155	73	45.369	68	62.744	62	106.407	71	73.272	68	61.718	58	93.3	70	56.107		104.591	68	75.78	66	73.511	64	56.777	64	108.146	72	86.011	60	69.051	70	100.557	85
51.375	64.495	70	49.846	65	87.144	61	97.047	77	68.348	64	64.063	67	74.191	74	66.292		80.155	73	45.369	68	62.744	62	106.407	71	73.272	68	61.718	58	93.3	70	56.107		104.591	68	75.78	67	73.511	64	56.777	64	108.146	72	86.011	60	68.87	70	100.557
51.5	64.495	70	49.846	65	87.144	61	97.047	77	68.348	64	64.173	67	74.191	74	66.292		80.122	73	45.369	68	62.744	62	106.407	71	73.272	68	61.718	58	93.3	70	56.107		104.535	68	75.78	67	73.511	64	56.777	64	108.155	72	85.904	60	68.87	70	100.557
51.625	64.495	70	49.846	65	87.144	61	97.015	77	68.348	64	64.173	67	74.191	75	66.292		80.122	73	45.369	68	62.744	61	106.293	71	73.272	68	61.718	58	93.3	70	56.107		104.535	68	75.682	67	73.511	64	56.674	63	108.155	72	85.904	60	68.87	70	100.557
51.75	64.495	70	49.846	65	87.144	62	97.015	77	68.348	64	64.173	67	74.191	75	66.292		80.122	73	45.369	68	62.744	61	106.293	72	73.272	68	61.718	58	93.3	70	56.107		104.535	68	75.682	68	73.511	64	56.674	63	108.155	72	85.904	60	68.87	70	100.557
51.875	64.495	70	49.846	66	87.144	62	97.015	77	68.348	65	64.173	67	74.191	75	66.292		80.122	73	45.369	68	62.744	61	106.293	72	73.272	68	61.718	58	93.3	70	56.107		104.535	68	75.682	68	73.511	64	56.674	63	108.155	72	85.904	60	68.87	70	100.57
52	64.495	70	49.846	66	87.144	62	97.015	77	68.348	65	64.173	67	74.191	75	66.326		80.122	73	45.369	68	62.744	61	106.293	72	73.208	68	61.718	58	93.187	70	56.107		104.535	68	75.682	69	73.551	64	56.674	63	108.155	72	85.904	60	68.87	70	100.57
52.125	64.495	70	49.846	66	87.021	62	97.015	78	68.348	65	64.173	67	74.352	75	66.326		80.122	73	45.224	68	62.744	61	106.293	72	73.208	68	61.729	39	93.187	70	56.129		104.468	68	75.682	69	73.551	64	56.674	63	108.182	72	85.904	60	68.87	70	100.57
52.25	64.551	70	49.846	66	87.021	62	97.035	78	68.265	65	64.33	67	74.352	75	66.326		80.036	73	45.224	68	62.754	61	106.144	72	73.208	68	61.729		93.187	70	56.129		104.468	68	75.682	70	73.551	64	56.674	63	108.182	72	85.803	60	68.87	70	100.57
52.375	64.551	70	49.935	66	87.021	62	97.035	78	68.265	65	64.33	67	74.352	75	66.326		80.036	73	45.224	68	62.754	61	106.144	72	73.208	68	61.729		93.187	69	56.129		104.468	68	75.62	70	73.551	64	56.674	63	108.182	72	85.803	60	68.87	70	100.57
52.5	64.551	70	49.935	66	87.021	62	97.035	78	68.265	65	64.33	67	74.352	75	66.326		80.036	73	45.224	68	62.754	61	106.144	72	73.208	68	61.729		93.187	69	56.129		104.468	68	75.62	70	73.551	64	56.674	63	108.182	72	85.803	60	68.681	70	100.575
52.625	64.551	70	49.935	66	87.021	62	97.035	78	68.265	65	64.33	68	74.352	75	66.326		80.036	73	45.224	68	62.754	61	106.144	72	73.208	68	61.729		93.086	69	56.129		104.468	68	75.62	71	73.551	64	56.674	63	108.191	72	85.803	60	68.681	70	100.575
52.75	64.551	70	49.935	66	87.021	62	97.035	78	68.265	65	64.33	68	74.352	75	66.326		80.036	73	45.224	68	62.754	61	106.144	73	73.208	68	61.729		93.086	69	56.129		104.414	68	75.62	71	73.551	65	56.589	63	108.191	72	85.803	60	68.681	70	100.575
52.875	64.551	71	49.935	66	87.021	62	97.068	78	68.265	65	64.33	68	74.485	75	66.34		80.036	73	45.224	68	62.754	61	105.995	73	73.139	68	61.729		93.086	69	56.129		104.414	68	75.62	72	73.614	65	56.589	63	108.191	72	85.803	60	68.681	70	100.575
53	65.091	71	49.935	66	86.891	62	97.068	78	68.265	65	64.33	68	74.485	75	66.34		79.978	73	45.224	68	62.754	60	105.995	73	73.139	68	61.729		93.086	69	56.129		104.414	68	75.62	72	73.614	65	56.589	63	108.191	72	85.76	60	68.681	70	100.575
53.125	65.091	71	49.935	66	86.891	62	97.068	79	68.242	65	64.447	68	74.485	75	66.34		79.978	73	45.224	68	62.754	60	105.995	73	73.139	68	61.69		93.086	69	56.148		104.414	68	75.729	72	73.614	65	56.589	63	108.191	72	85.76	60	68.681	70	100.576
53.25	65.091	71	49.935	67	86.891	63	97.068	79	68.242	65	64.447	68	74.485	75	66.34		79.978	73	45.224	69	62.725	60	105.995	73	73.139	68	61.69		93.086	69	56.148		104.414	68	75.729	73	73.614	65	56.589	62	108.194	72	85.76	60	68.681	70	100.576
53.375	65.091	71	49.935	67	86.891	63	97.068	79	68.242	65	64.447	68	74.485	75	66.34		79.978	73	45.224	69	62.725	60	105.995	73	73.139	68	61.69	59	92.97	68	56.148		104.405	68	75.729	73	73.614	65	56.589	62	108.194	72	85.76	60	68.681	70	100.576
53.5	65.091	71	49.935	67	86.891	63	97.084	79	68.242	65	64.447	68	74.485	75	66.34	65	79.978	73	45.173	69	62.725	60	105.864	73	73.139	68	61.69	59	92.97	68	56.148		104.405	68	75.729	74	73.614	65	56.589	62	108.194	72	85.76	60	68.509	70	100.576
53.625	65.091	71	49.963	67	86.891	63	97.084	79	68.242	65	64.447	68	74.536	75	66.34	65	79.978	73	45.173	69	62.725	60	105.864	73	73.139	68	61.69	60	92.97	68	56.148		104.405	68	75.729	74	73.69	65	56.589	62	108.194	72	85.74	60	68.509	70	100.557
53.75	65.091	71	49.963	67	86.763	63	97.084	79	68.242	65	64.447	68	74.536	75	66.34	65	79.978	73	45.173	69	62.725	60	105.864	73	73.127	68	61.69	60	92.97	68	56.148		104.405	68	75.729	74	73.69	65	56.581	62	108.16	72	85.74	60	68.509	70	100.557
53.875	65.122	71	49.963	67	86.763	63	97.084	79	68.242	65	64.447	68	74.536	75	66.352	65	79.87	73	45.173	69	62.725	60	105.864	73	73.127	68	61.69	60	92.97	68	56.148		104.403	68	75.781	75	73.69	65	56.581	62	108.16	72	85.74	60	68.509	70	100.557
54	65.122	71	49.963	67	86.763	63	97.084	79	68.328	65	64.447	68	74.536	75	66.352	65	79.87	73	45.173	69	62.725	60	105.864	74	73.127	68	61.69	60	92.97	68	56.148		104.403	68	75.781	75	73.69	65	56.581	62	108.16	72	85.74	60	68.509	70	100.557
54.125	65.122	71	49.963	67	86.763	63	97.097	79	68.328	65	64.446	68	74.536	75	66.352	65	79.87	73	45.173	69	62.724	59	105.738	74	73.127	68	61.789	60	92.791	68	56.219		104.403	68	75.781	76	73.69	65	56.581	62	108.16	72	85.74	60	68.509	70	100.557
54.25	65.122	71	49.963	67	86.763	63	97.097	79	68.328	65	64.446	68	74.536	75	66.352	65	79.87	73	45.173	69	62.724	59	105.738	74	73.127	68	61.789	60	92.791	67	56.219		104.403	68	75.781	76	73.69	66	56.581	62	108.16	72	85.74	60	68.509	70	100.557
54.375	65.122	71	49.963	68	86.763	63	97.097	79	68.328	65	64.446	68	74.536	75	66.352	65	79.87	73	45.173	69	62.724	59	105.738	74	73.127	68	61.789	60	92.791	67	56.219		104.403	68	75.781	76	73.755	66	56.581	62	108.138	72	85.747	60	68.509	70	100.488
54.5	65.122	71	49.963	68	86.7	63	97.097	79	68.328	65	64.446	68	74.499	75	66.352	65	79.87	73	45.173	69	62.724	59	105.738	74	73.181	68	61.789	60	92.791	67	56.219		104.392	68	75.781	77	73.755	66	56.581	62	108.138	72	85.747	60	68.399	70	100.488
54.625	65.122	71	49.963	68	86.7	63	97.097	79	68.328	65	64.446	68	74.499	76	66.352	65	79.87	73	45.173	69	62.724	59	105.738	74	73.181	68	61.789	60	92.791	67	56.219		104.392	68	75.855	77	73.755	66	56.581	62	108.138	72	85.747	60	68.399	70	100.488
54.75	65.122	71	50.02	68	86.7	64	97.071	79	68.56	65	64.446	68	74.499	76	66.368	65	79.769	73	45.173	69	62.724	59	105.738	74	73.181	68	61.789	60	92.791	67	56.219		104.392	68	75.855	77	73.755	66	56.581	62	108.138	72	85.747	60	68.399	70	100.488
54.875	65.122	71	50.02	68	86.7	64	97.071	79	68.56	65	64.446	69	74.499	76	66.368	65	79.769	73	45.106	69	62.724	59	105.593	74	73.181	68	61.789	60	92.534	67	56.219		104.392	68	75.855	78	73.755	66	56.555	62	108.135	72	85.747	60	68.399	70	100.451
55	65.122	71	50.02	68	86.7	64	97.071	80	68.56	65	64.446	69	74.499	76	66.368	65	79.769	73	45.106	69	62.724	59	105.593	74	73.181	68	61.78	61	92.534	66	56.219		104.392	68	75.855	78	73.755	66	56.555	62	108.135	72	85.788	60	68.399	70	100.451
55.125	65.122	71	50.02	68	86.699	64	97.071	80	68.56	65	64.295	69	74.499	76	66.368	65	79.769	73	45.106	69	62.69	58	105.593	74	73.181	68	61.78	61	92.534	66	56.281		104.355	69	75.855	78	73.805	66	56.555	62	108.135	72	85.788	60	68.399	70	100.451
55.25	65.122	71	50.02	68	86.699	64	97.071	80	68.56	65	64.295	69	74.499	76	66.368	65	79.769	73	45.106	69	62.69	58	105.593	74	73.181	68	61.78	61	92.534	66	56.281		104.355	69	75.855	79	73.805	66	56.555	62	108.135	72	85.788	60	68.399		100.451
55.375	65.122	71	50.02	68	86.699	64	97.05	80	68.56	66	64.295	69	74.425	76	66.368	65	79.769	35	45.106	69	62.69	58	105.593	74	73.205	68	61.78	61	92.534	66	56.281		104.355	69	75.895	79	73.805	66	56.555	62	108.135	72	85.788	60	68.423		100.451
55.5	64.588	71	50.02	68	86.699	64	97.05	80	68.788	66	64.295	69	74.425	76	66.368	65	79.664		45.106	69	62.69	58	105.459	74	73.205	68	61.78	61	92.534	66	56.281		104.355	69	75.895	79	73.805	66	56.555	62	108.142	72	85.788	60	68.423		100.404
55.625	64.588	71	50.02	68	86.699	64	97.05	80	68.788	66	64.295	69	74.425	76	66.374	31	79.664	36	45.106	69	62.69	58	105.459	74	73.205	68	61.78	61	92.534	66	56.281		104.355	69	75.895	80	73.805	67	56.555	62	108.142	72	85.788	60	68.423		100.404
55.75	64.588	71	50.02	69	86.699	64	97.05	80	68.788	66	64.295	69	74.425	76	66.374		79.664		45.106	69	62.69	58	105.459	74	73.205	68	61.78	61	92.249	66	56.281		104.286	69	75.895	80	73.805	67	56.555	62	108.142	72	85.867	61	68.423		100.404
55.875	64.588	71	50.067	69	86.701	64	97.05	80	68.788	66	64.295	69	74.425	76	66.374		79.664		45.106	69	62.69	58	105.459	74	73.205	68	61.78	62	92.249	66	56.281		104.286	69	75.895	80	73.805	67	56.555	62	108.142	72	85.867	61	68.423		100.404
56	64.588	71	50.067	69	86.701	65	97.1	80	68.788	66	64.295	69	74.425	76	66.374		79.664		45.106	69	62.69	58	105.459	74	73.205	68	61.78	62	92.249	66	56.281		104.286	69	75.895	81	73.816	67	56.539	62	108.173	72	85.867		68.423		100.404
56.125	64.588	71	50.067	69	86.701	65	97.1	80	68.788	66	64.295	69	74.425	76	66.374		79.664		45.106	69	62.631	58	105.375	74	73.194	68	61.692	62	92.249	65	56.324		104.286	69	76.002	81	73.816	67	56.539	62	108.173	72	85.867	60	68.443	34	100.35
56.25	64.588	71	50.067	69	86.701	65	97.1	80	68.952	66	64.163	69	74.366	76	66.374	65	79.664		45.087	69	62.631	57	105.375	74	73.194	67	61.692	62	92.249	65	56.324		104.212	69	76.002	81	73.816	67	56.539	62	108.173	72	85.867		68.443	70	100.35
56.375	64.615	71	50.067	69	86.701	65	97.1	80	68.952	66	64.163	70	74.366	76	66.374	65	79.588		45.087	69	62.631	57	105.375	74	73.194	67	61.692	62	92.249	65	56.324		104.212	69	76.002	82	73.816	67	56.539	62	108.173	72	85.943	61	68.443	70	100.35
56.5	64.615	71	50.067	69	86.701	65	97.173	80	68.952	66	64.163	45	74.366	76	66.388	65	79.588		45.087	69	62.631	57	105.375	74	73.194	67	61.692	62	91.965	65	56.324		104.212	69	76.002	82	73.816	67	56.539	62	108.17	72	85.943	61	68.443	70	100.35
56.625	64.615	71	50.067	69	86.644	65	97.173	81	68.952	66	64.163	69	74.366	76	66.388	65	79.588		45.087	69	62.631	57	105.375	74	73.194	67	61.692	63	91.965	65	56.324		104.212	69	76.002	82	73.816	67	56.539	62	108.17	72	85.943	61	68.443	70	100.35
56.75	64.615	71	50.067	70	86.644	65	97.173	81	68.952	66	64.163	69	74.366	76	66.388	65	79.588		45.087	69	62.631	57	105.326	74	73.194	67	61.692	63	91.965	65	56.324		104.212	69	76.002	82	73.82	68	56.539	62	108.17	72	85.943		68.443	70	100.331
56.875	64.615	71	50.067	70	86.644	65	97.173	81	68.952	66	64.163	69	74.366	76	66.388	65	79.588		45.087	68	62.631	57	105.326	74	73.194	67	61.692	63	91.965	65	56.324		104.158	69	76.1	83	73.82	68	56.539	62	108.17	72	85.943		68.443	70	100.331
57	64.615	71	50.108	70	86.644	65	97.173	81	69.108	67	64.163	69	74.36	76	66.388	65	79.588		45.087	68	62.631	57	105.326	74	73.195	67	61.692	63	91.965	65	56.324		104.158	69	76.1	83	73.82	68	56.559	62	108.17	72	86.045		68.443	70	100.331
57.125	64.615	71	50.108	70	86.644	65	97.247	81	69.108	67	64.163	69	74.36	76	66.388	65	79.567		45.087	68	62.624	57	105.326	74	73.195	67	61.652	63	91.965	65	56.324		104.158	69	76.1	83	73.82	68	56.559	61	108.165	72	86.045		68.4	70	100.331
57.25	64.68	71	50.108	70	86.644	66	97.247	81	69.108	67	64.053	69	74.36	77	66.388	65	79.567		45.087	68	62.624	57	105.3	74	73.195	67	61.652	63	91.965	65	56.371		104.158	69	76.1	84	73.82	68	56.559	61	108.165	72	86.045	62	68.4	70	100.331
57.375	64.68	71	50.108	70	86.529	66	97.247	81	69.108	67	64.053	69	74.36	77	66.437	65	79.567		45.087	68	62.624	57	105.3	74	73.195	67	61.652	64	91.715	65	56.371		104.158	69	76.1	84	73.82	68	56.559	61	108.165	72	86.045		68.4	70	100.304
57.5	64.68	71	50.108	70	86.529	66	97.247	81	69.108	67	64.053	69	74.36	77	66.437	65	79.567		45.087	68	62.624	57	105.3	74	73.195	67	61.652	64	91.715	64	56.371		104.12	69	76.1	84	73.82	68	56.559	61	108.165	72	86.045	61	68.4	70	100.304
57.625	64.68	71	50.108	71	86.529	66	97.247	81	69.108	67	64.053	69	74.36	77	66.437	65	79.567		45.087	68	62.624	57	105.3	74	73.195	67	61.652	64	91.715	64	56.371		104.12	69	76.1	84	73.818	68	56.559	61	108.139	72	86.16	61	68.4	70	100.304
57.75	64.68	71	50.108	71	86.529	66	97.283	81	69.223	67	64.053	69	74.44	77	66.437	65	79.567		45.006	68	62.624	56	105.3	74	73.255	67	61.652	64	91.715	64	56.371		104.12	70	76.1	85	73.818	68	56.559	61	108.139	72	86.16	61	68.4	70	100.304
57.875	64.68	71	50.108	71	86.529	66	97.283	81	69.223	67	64.053	69	74.44	77	66.437	65	79.515		45.006	68	62.624	56	105.3	74	73.255	67	61.652	64	91.715	64	56.371		104.12	70	75.86	85	73.818	68	56.559	61	108.139	72	86.16	61	68.4	70	100.304
58	65.163	71	50.108	71	86.529	66	97.283	81	69.223	67	64.053	69	74.44	77	66.437	65	79.515		45.006	68	62.624	56	105.3	74	73.255	67	61.685	64	91.715	64	56.371		104.12	70	75.86	85	73.818	69	56.559	61	108.139	72	86.16	61	68.4	70	100.309
58.125	65.163	71	50.18	71	86.385	66	97.283	81	69.223	67	64.053	70	74.44	77	66.437	65	79.515		45.006	68	62.6	56	105.3	74	73.255	67	61.685	64	91.548	64	56.371		104.074	70	75.86	85	73.818	69	56.55	61	108.139	72	86.16	61	68.269	70	100.309	75
58.25	65.163	71	50.18	71	86.385	66	97.283	81	69.223	68	63.96	34	74.44	77	66.45	65	79.515		45.006	68	62.6	56	105.3	73	73.255	67	61.685	65	91.548	64	56.415		104.074	70	75.86	85	73.818	69	56.55	61	108.13	72	86.313	61	68.269	46	100.309	68
58.375	65.163	71	50.18	71	86.385	66	97.264	81	69.223	68	63.96	70	74.44	77	66.45	65	79.515		45.006	68	62.6	56	105.322	73	73.255	67	61.685	65	91.548	64	56.415		104.074	70	75.86	85	73.782	69	56.55	61	108.13	72	86.313	61	68.269	70	100.309	67
58.5	65.163	71	50.18	71	86.385	66	97.264	82	69.223	68	63.96	70	74.554	77	66.45	65	79.515	72	45.006	68	62.6	56	105.322	73	73.255	67	61.685	65	91.548	64	56.415		104.074	70	75.86	85	73.782	69	56.55	61	108.13	72	86.313	61	68.269	70	100.309	68
58.625	65.163	71	50.18	71	86.385	67	97.264	82	69.303	68	63.96	70	74.554	77	66.45	65	79.515	72	45.006	68	62.6	56	105.322	73	73.208	67	61.685	65	91.548	64	56.415		104.074	70	75.86	86	73.782	69	56.55	61	108.13	72	86.313	62	68.269	70	100.324	70
58.75	65.163	71	50.18	71	86.385	67	97.264	82	69.303	68	63.96	70	74.554	77	66.45	65	79.426	73	45.006	68	62.6	56	105.322	73	73.208	67	61.685	65	91.548	64	56.415		104.035	70	75.86	86	73.782	69	56.55	61	108.124	72	86.313	62	68.269	70	100.324	69
58.875	65.181	71	50.18	71	86.385	67	97.264	82	69.303	68	63.96	70	74.554	77	66.45	65	79.426	74	45.006	68	62.6	55	105.322	73	73.208	67	61.685	65	91.44	64	56.415		104.035	70	75.674	86	73.782	69	56.55	61	108.124	72	86.48	62	68.269	69	100.324	69
59	65.181	71	50.18	71	86.232	67	97.186	82	69.303	68	63.96	70	74.554	77	66.45	65	79.426	74	45.006	68	62.6	55	105.363	73	73.208	67	61.685	65	91.44	64	56.415		104.035	70	75.674	86	73.782	69	56.55	61	108.124	72	86.48	62	68.218	69	100.324	68
59.125	65.181	71	50.18	71	86.232	67	97.186	82	69.303	68	63.96	70	74.554	77	66.462	65	79.426	73	44.96	68	62.558	55	105.363	73	73.208	66	61.635	65	91.44	63	56.415		104.035	70	75.674		73.782	69	56.553	61	108.124	72	86.48	62	68.218	69	100.367	69
59.25	65.181	71	50.18	71	86.232	67	97.186	82	69.303	68	63.892		74.688	77	66.462	65	79.426	74	44.96	68	62.558	55	105.363	73	73.208	66	61.635	66	91.44	63	56.403		103.997	70	75.674		73.757	70	56.553	61	108.124	72	86.48	62	68.218	69	100.367	70
59.375	65.181	71	50.185	71	86.232	67	97.186	82	69.365	68	63.892		74.688	77	66.462	65	79.426	76	44.96	68	62.558	55	105.363	73	73.208	66	61.635	66	91.44	63	56.403		103.997	70	75.674		73.757	70	56.553	61	108.099	72	86.48	62	68.218	69	100.367	70
59.5	65.181	71	50.185	71	86.232	67	97.186	82	69.365	68	63.892	70	74.688	77	66.462	65	79.334	38	44.96	68	62.558	55	105.418	73	73.153	66	61.635	66	91.368	63	56.403		103.997	70	75.674		73.757	70	56.553	61	108.099	72	86.649	62	68.218	69	100.367	70
59.625	65.181	71	50.185	71	86.232	67	97.109	82	69.365	69	63.892	70	74.688	77	66.462	65	79.334		44.96	68	62.558	55	105.418	73	73.153	66	61.635	66	91.368	63	56.403		103.997	70	75.674		73.757	70	56.553	61	108.099	72	86.649	62	68.218	69	100.367	70
59.75	65.192	71	50.185	72	86.102	67	97.109	82	69.365	69	63.892	70	74.688	77	66.462	65	79.334	83	44.96	67	62.558	55	105.418	73	73.153	66	61.635	66	91.368	63	56.403		103.997	70	75.55		73.757	70	56.553	61	108.099	72	86.649	62	68.218	69	100.439	70
59.875	65.192	71	50.185	72	86.102	67	97.109	82	69.365	69	63.892	70	74.804	77	66.462	65	79.334	64	44.96	67	62.558	55	105.418	73	73.153	66	61.635	66	91.368	63	56.403		103.961	70	75.55		73.757	70	56.553	61	108.051	72	86.649	62	68.241	69	100.439	71
60	65.192	71	50.185	72	86.102	68	97.109	82	69.365	69	63.892	70	74.804		66.462	65	79.334		44.96	67	62.558	55	105.477	73	73.153	66	61.635	66	91.368	63	56.403		103.961	70	75.55		73.76	70	56.553	61	108.051	72	86.825	63	68.241	69	100.439	71
60.125	65.192	71	50.185	72	86.102	68	97.109	82	69.365	69	63.892	70	74.804		66.455	65	79.334		44.96	67	62.552	55	105.477	73	73.153	66	61.544	66	91.368	63	56.403		103.961	70	75.55		73.76	70	56.553	61	108.051	72	86.825	63	68.241	46	100.439	72
60.25	65.192	71	50.185	72	86.102	68	97.109	82	69.43	69	63.85	70	74.804		66.455	65	79.334		44.96	67	62.552	55	105.477	73	73.153	66	61.544	66	91.331	63	56.403		103.961	70	75.55		73.76	70	56.518	61	108.051	72	86.825	63	68.241	33	100.521	72
60.375	65.192	71	50.185	72	86.102	68	97.085	82	69.43	69	63.85	70	74.804		66.455	65	79.281		44.96	67	62.552	54	105.477	73	73.133	66	61.544	66	91.331	63	56.411		103.961	70	75.55		73.76	70	56.518	61	108.051	72	86.825	63	68.241	69	100.521	72
60.5	65.192	71	50.21	72	86.102	68	97.085	82	69.43	69	63.85	70	74.804		66.455	65	79.281		44.908	67	62.552	54	105.477	73	73.133	66	61.544	67	91.331	63	56.411		103.941	70	75.55		73.76	70	56.518	61	107.983	72	86.825	63	68.241	69	100.521	72
60.625	65.192	71	50.21	72	85.949	68	97.085	82	69.43	69	63.85	70	74.903		66.455	65	79.281		44.908	67	62.552	54	105.521	72	73.133	66	61.544	67	91.331	63	56.411		103.941	71	75.48		73.76	71	56.518	61	107.983	72	86.948	63	68.241	69	100.521	72
60.75	65.197	71	50.21	72	85.949	68	97.085	82	69.43	70	63.85	70	74.903		66.455	65	79.281		44.908	67	62.552	54	105.521	72	73.133	66	61.544	67	91.331	63	56.411		103.941	71	75.48		73.76	71	56.518	61	107.983	72	86.948	63	68.232	69	100.521	72
60.875	65.197	71	50.21	72	85.949	68	97.105	83	69.43	70	63.85	70	74.903	77	66.455	65	79.281		44.908	67	62.552	54	105.521	72	73.133	66	61.544	67	91.311	63	56.411		103.941	71	75.48		73.739	71	56.518	61	107.983	71	86.948	42	68.232	69	100.601	72
61	65.197	71	50.21	72	85.949	68	97.105	83	69.534	70	63.85	70	74.903	78	66.467	65	79.281		44.908	67	62.637	54	105.521	72	73.245	66	61.544	67	91.311	62	56.411		103.941	71	75.48		73.739	71	56.518		107.983	71	86.948		68.232	69	100.601	71
61.125	65.197	71	50.21	72	85.949	68	97.105	83	69.534	70	63.85	70	74.903	77	66.467	65	79.21		44.908	67	62.637	54	105.538	72	73.245	66	61.486	67	91.311	62	56.411		103.938	71	75.48		73.739	71	56.518		107.919	71	86.948	64	68.232	69	100.601	70
61.25	65.197	71	50.21	72	85.949	68	97.105	83	69.534	70	63.823	70	74.903	77	66.467	65	79.21		44.908	67	62.637	54	105.538	72	73.245	66	61.486	67	91.311	62	56.411		103.938	71	75.48		73.739	71	56.518	61	107.919	71	87.003	63	68.232	69	100.601	70
61.375	65.197	71	50.21	72	85.823	68	97.105	83	69.534	70	63.823	70	74.942	77	66.467	65	79.21		44.908	67	62.637	54	105.538	72	73.245	65	61.486	67	91.311	62	56.403		103.938	71	75.48		73.739	71	56.457	61	107.919	71	87.003	63	68.232	69	100.669	69
61.5	65.271	71	50.21	72	85.823	68	97.136	83	69.534	70	63.823	70	74.942	77	66.467	65	79.21		44.908	66	62.637	54	105.538	72	73.245	65	61.486	67	91.306	62	56.403		103.938	71	75.394		73.739	71	56.457	61	107.919	71	87.003	63	68.232	69	100.669	69
61.625	65.271	71	50.21	72	85.823	68	97.136	83	69.534	70	63.823	70	74.942	77	66.467	65	79.21		44.908	66	62.637	54	105.538	72	73.245	65	61.486	67	91.306	62	56.403		103.935	71	75.394		73.739	71	56.457	61	107.919	71	87.003	63	68.232	68	100.669	69
61.75	65.271	71	50.211	72	85.823	68	97.136	83	69.585	70	63.823	70	74.942	77	66.467	65	79.21		44.908	66	62.773	54	105.488	72	73.346	65	61.486	67	91.306	62	56.403		103.935	71	75.394		73.732	71	56.457	61	107.894	71	87.003	63	68.143	68	100.669	70
61.875	65.271	71	50.211	72	85.823	68	97.136	83	69.585	71	63.823	70	74.942	77	66.469	65	79.21		44.918	66	62.773	54	105.488	72	73.346	65	61.486	68	91.306	62	56.403		103.935	71	75.394		73.732	71	56.457	61	107.894	71	87.003	63	68.143	68	100.669
62	65.271	71	50.211	72	85.823	68	97.136	83	69.585	71	63.823	70	74.942	77	66.469	65	79.123		44.918	66	62.773	54	105.488	72	73.346	65	61.486	68	91.306	62	56.403		103.935	71	75.394	87	73.732	71	56.457	61	107.894	71	86.979	63	68.143	68	100.669
62.125	65.271	71	50.211	73	85.748	68	97.147	83	69.585	71	63.871	70	74.942	77	66.469	65	79.123		44.918	66	62.773	54	105.488	72	73.346	65	61.486	68	91.33	62	56.403		103.935	71	75.394	57	73.732	71	56.457	61	107.894	71	86.979	63	68.143	68	100.669
62.25	65.271	71	50.211	73	85.748	68	97.147	83	69.585	71	63.871	70	74.929	77	66.469	65	79.123		44.918	66	62.773	54	105.488	72	73.346	65	61.445	68	91.33	62	56.403		103.929	71	75.418		73.732	71	56.457	61	107.897	71	86.979	63	68.143	68	100.719
62.375	65.271	71	50.211	73	85.748	69	97.147	83	69.585	71	63.871	70	74.929	77	66.469	65	79.123		44.918	66	62.773	54	105.344	72	73.346	65	61.445	68	91.33	62	56.403		103.929	71	75.418	86	73.732	72	56.457	61	107.897	71	86.979	63	68.143	68	101.025
62.5	65.294	71	50.211	73	85.748	69	97.147	83	69.585	71	63.871	70	74.929	77	66.469	65	79.123		44.918	66	62.773	53	105.344	72	73.346	65	61.445	68	91.33	62	56.38		103.929	71	75.418	86	73.763	72	56.428	61	107.897	71	86.979	64	68.143	68	101.025
62.625	65.294	71	50.211	73	85.748	69	97.147	83	69.63	71	63.871	70	74.929	77	66.469	65	79.123		44.918	66	62.773	53	105.344	72	73.368	65	61.445	68	91.33	62	56.38		103.929	71	75.418		73.763	72	56.428	61	107.897	71	86.979	64	68.067	68	101.025
62.75	65.294	71	50.211	73	85.748	69	97.116	83	69.63	71	63.871	70	74.929	77	66.475	65	79.053		44.918	66	62.832	53	105.344	72	73.368	65	61.445	68	91.33	62	56.38		103.929	71	75.418	86	73.763	72	56.428	61	107.907	71	86.977	64	68.067	68	101.025
62.875	65.294	71	50.219	73	85.663	69	97.116	83	69.63	71	63.871	70	74.929	77	66.475	65	79.053		44.918	66	62.832	53	105.344	72	73.368	65	61.445	68	91.347	62	56.38		103.904	71	75.624	86	73.763	72	56.428	61	107.907	71	86.977	64	68.067	68	101.025
63	65.294	71	50.219	73	85.663	69	97.116	83	69.63	72	63.936	70	74.91	77	66.475	65	79.053		44.918	66	62.832	53	105.344	71	73.368	65	61.445	68	91.347	62	56.38		103.904	71	75.624	86	73.763	72	56.428	61	107.907	71	86.977	64	68.067	68	101.025	78
63.125	65.294	71	50.219	73	85.663	69	97.116	83	69.63	72	63.936	70	74.91	77	66.475	65	79.053		44.956	66	62.832	53	105.158	71	73.368	65	61.445	68	91.347	62	56.38		103.904	71	75.624	86	73.763	72	56.428	61	107.907	71	86.977	64	68.067	68	100.902	78
63.25	65.294	71	50.219	73	85.663	69	97.116	83	69.63	72	63.936	70	74.91	76	66.475	65	79.053		44.956	66	62.832	53	105.158	71	73.368	65	61.375	68	91.347	62	56.38		103.904	71	75.624	86	73.763	72	56.428	61	107.907	71	86.977	64	68.067	68	100.902	78
63.375	65.321	71	50.219	73	85.663	69	97.116	83	69.714	72	63.936	70	74.91	76	66.475	65	79.053		44.956	66	62.832	53	105.158	71	73.375	65	61.375	68	91.347	62	56.38		103.878	71	75.624	86	73.752	72	56.428	61	107.911	71	86.954	64	68.067	68	100.902	79
63.5	65.321	71	50.219	73	85.663	69	97.042	83	69.714	72	63.936	70	74.91	76	66.475	65	79.053		44.956	66	62.832	53	105.158	71	73.375	65	61.375	68	91.308	62	56.38		103.878	71	75.892	86	73.752	72	56.426	61	107.911	71	86.954	64	68.067	68	100.902	79
63.625	65.321	71	50.219	73	85.58	69	97.042	83	69.714	72	63.936	70	74.91	76	66.5	65	78.998		44.956	66	62.82	53	105.158	71	73.375	65	61.375	68	91.308	62	56.398		103.878	71	75.892	86	73.752	72	56.426	61	107.911	71	86.954	64	68.058	68	100.913	80
63.75	65.321	71	50.219	73	85.58	69	97.042	83	69.714	72	63.936	70	74.91	76	66.5	65	78.998		44.956	66	62.82	53	105.005	71	73.375	65	61.375	68	91.308	62	56.398		103.878	71	75.892	86	73.752	72	56.426	61	107.911	71	86.954	64	68.058	68	100.913	80
63.875	65.321	71	50.219	73	85.58	69	97.042	83	69.714	72	63.971	70	74.944	76	66.5	65	78.998		44.956	66	62.82	53	105.005	71	73.375	65	61.375	68	91.308	62	56.398		103.878	71	75.892	86	73.752	72	56.426	61	107.886	71	86.954	64	68.058	68	100.913	80
64	65.321	71	50.219	73	85.58	69	97.042	83	69.714	72	63.971	70	74.944	76	66.5	65	78.998		44.956	66	62.82	53	105.005	71	73.375	65	61.375	68	91.308	62	56.398		103.852	71	75.892	86	73.752	72	56.426	61	107.886	71	86.954	64	68.058	67	100.913	80
64.125	65.321	71	50.245	73	85.58	69	96.961	83	69.714	72	63.971	70	74.944	76	66.5	65	78.998		44.956	65	62.82	53	105.005	71	73.483	65	61.375	68	91.308	62	56.398		103.852	71	76.136	86	73.724	72	56.426	61	107.886	71	86.976	65	68.058	67	100.913
64.25	65.311	71	50.245	73	85.58	69	96.961	83	69.801	73	63.971	70	74.944	76	66.5	65	78.998		44.956	65	62.82	53	105.005	71	73.483	65	61.336	68	91.224	62	56.398		103.852	71	76.136	86	73.724	72	56.426	61	107.886	71	86.976	65	68.058	67	100.894	80
64.375	65.311	71	50.245	73	85.507	69	96.961	83	69.801	73	63.971	70	74.944	76	66.5	65	78.97		44.967	65	62.82	53	104.943	71	73.483	65	61.336	68	91.224	62	56.398		103.852	71	76.136	86	73.724	72	56.426	61	107.886	71	86.976	65	68.058	67	100.894	80
64.5	65.311	71	50.245	73	85.507	69	96.961	83	69.801	73	63.971	70	74.944	76	66.515	65	78.97		44.967	65	62.82	53	104.943	70	73.483	65	61.336	68	91.224	62	56.398		103.852	71	76.136	86	73.724	72	56.426	61	107.874	71	86.976	65	68.027	67	100.894	80
64.625	65.311	71	50.245	73	85.507	68	96.961	83	69.801	73	63.971	70	74.978	76	66.515	65	78.97		44.967	65	62.82	53	104.943	70	73.483	65	61.336	68	91.224	62	56.398		103.854	71	76.136	86	73.724	72	56.392	61	107.874	71	86.976	65	68.027	67	100.894	80
64.75	65.311	71	50.245	73	85.507	68	96.906	83	69.801	73	63.971	70	74.978	76	66.515	65	78.97		44.967	65	62.738	53	104.943	70	73.483	65	61.336	68	91.224	62	56.398		103.854	71	76.136	86	73.724	72	56.392	61	107.874	71	87.011	65	68.027	67	100.894	80
64.875	65.311	71	50.245	73	85.507	68	96.906	83	69.801	73	63.967	70	74.978	76	66.515	65	78.97		44.967	65	62.738	53	104.943	70	73.656	65	61.336	68	91.224	62	56.398		103.854	71	76.252	86	73.724	72	56.392	61	107.874	71	87.011	65	68.027	67	100.858	80
65	65.311	71	50.245	73	85.507	68	96.906	83	69.867	73	63.967	70	74.978	76	66.515	65	78.97		44.967	65	62.738	53	104.92	70	73.656	65	61.336	68	91.131	62	56.398		103.854	71	76.252	86	73.687	72	56.392	61	107.857	71	87.011	65	68.027	67	100.858	80
65.125	65.311	71	50.245	73	85.507	68	96.906	83	69.867	73	63.967	70	74.978	76	66.515	65	79.039		44.967	65	62.738	53	104.92	70	73.656	65	61.404	68	91.131	62	56.398		103.864	71	76.252	86	73.687	72	56.392	61	107.857	71	87.011	65	68.027	67	100.858	80
65.25	65.283	71	50.262	73	85.394	68	96.906	83	69.867	73	63.967	70	74.978	76	66.515	65	79.039		44.967	65	62.738	53	104.92	70	73.656	65	61.404	68	91.131	62	56.398		103.864	71	76.252	86	73.687	72	56.392	61	107.857	34	87.011	65	68.027	67	100.858	80
65.375	65.283	71	50.262	73	85.394	68	96.908	83	69.867	73	63.967	70	75.007	76	66.526	65	79.039		44.967	65	62.738	53	104.92	70	73.656	65	61.404	68	91.131	62	56.398		103.864	71	76.252	86	73.687	72	56.392	61	107.857	71	87.059	65	67.987	67	100.858	80
65.5	65.283	71	50.262	73	85.394	68	96.908	83	69.867	73	63.967	70	75.007	76	66.526	65	79.039		44.967	65	62.738	53	104.92	70	73.792	65	61.404	68	91.131	62	56.398		103.864	71	76.252	86	73.687	72	56.392	61	107.857		87.059	65	67.987	67	100.869	80
65.625	65.283	71	50.262	73	85.394	68	96.908	83	69.867	74	63.967	70	75.007	75	66.526	65	79.039		44.967	65	62.738	53	104.906	70	73.792	65	61.404	68	91.06	62	56.398		103.864	71	76.295	86	73.687	72	56.392	61	107.836		87.059	65	67.987	67	100.869	81
65.75	65.283	71	50.262	73	85.394	68	96.908	83	69.867	74	63.967	70	75.007	75	66.526	65	79.144		44.967	65	62.673	53	104.906	70	73.792	65	61.404	68	91.06	62	56.387		103.867	71	76.295		73.687	72	56.355	61	107.836	70	87.059	65	67.987	67	100.869	81
65.875	65.283	71	50.262	73	85.394	68	96.908	83	69.921	74	63.915	70	75.007	75	66.526	65	79.144		44.891	65	62.673	53	104.906	69	73.792	65	61.404	68	91.06	62	56.387		103.867	71	76.295		73.647	72	56.355	61	107.836	33	87.059	65	67.987	67	100.869	81
66	65.283	71	50.262	73	85.27	68	96.943	83	69.921	74	63.915	69	75.007	75	66.526	65	79.144		44.891	65	62.673	53	104.906	69	73.792	65	61.404	68	91.06	62	56.387		103.867	71	76.295		73.647	72	56.355	61	107.836	70	87.131	65	67.987	67	100.869	81
66.125	65.259	71	50.262	73	85.27	68	96.943	83	69.921	74	63.915	69	75.016	75	66.526	65	79.144		44.891	65	62.673	53	104.901	69	73.792	65	61.414	68	91.06	62	56.387		103.867	71	76.295		73.647	72	56.355	61	107.823	70	87.131	65	67.987	67	100.87	82
66.25	65.259	71	50.262	73	85.27	68	96.943	83	69.921	74	63.915	69	75.016	75	66.542	65	79.144		44.891	65	62.673	53	104.901	69	73.912	65	61.414	68	91.06	62	56.387		103.867	71	76.295		73.647	72	56.355	61	107.823	70	87.131	65	67.987	67	100.87	82
66.375	65.259	71	50.262	73	85.27	68	96.943	83	69.921	74	63.915	69	75.016	75	66.542	65	79.144		44.891	65	62.673	53	104.901	69	73.912	65	61.414	68	91.008	62	56.387		103.861	71	76.295		73.647	73	56.355	61	107.823	70	87.131	65	67.913	67	100.87	82
66.5	65.259	72	50.225	73	85.27	68	96.943	83	69.921	74	63.915	69	75.016	75	66.542	64	79.219		44.891	65	62.673	53	104.901	69	73.912	65	61.414	67	91.008	62	56.387		103.861	71	76.295		73.647	73	56.355	61	107.823	70	87.131	65	67.913	67	100.87	82
66.625	65.259	72	50.225	73	85.27	68	96.989	83	69.989	74	63.915	69	75.016	75	66.542	64	79.219		44.891	65	62.673	53	104.901	69	73.912	65	61.414	67	91.008	62	56.387		103.861	71	76.074		73.647	73	56.355	61	107.823	70	87.244	65	67.913	66	100.871	82
66.75	65.259	72	50.225	73	85.27	68	96.989	83	69.989	75	63.915	69	75.016	75	66.542	64	79.219		44.891	65	62.641	53	104.888	69	73.912	65	61.414	67	91.008	63	56.401		103.861	71	76.074		73.611	73	56.355	61	107.799	70	87.244	65	67.913	66	100.871	83
66.875	65.259	72	50.225	73	85.149	68	96.989	83	69.989	75	63.883	69	75.016	74	66.542	64	79.219		44.891	65	62.641	53	104.888	69	73.912	65	61.414	67	91.008	63	56.401		103.83	71	76.074	86	73.611	73	56.339	61	107.799	70	87.244	65	67.913	66	100.871	83
67	65.259	72	50.225	73	85.149	68	96.989	83	69.989	75	63.883	69	75.032	74	66.542	42	79.219		44.891	64	62.641	53	104.888	69	74.052	65	61.414	67	90.969	63	56.401		103.83	71	76.074	86	73.611	73	56.339	61	107.799	70	87.244	65	67.913	66	100.871	83
67.125	65.231	72	50.225	73	85.149	68	97.013	83	69.989	75	63.883	69	75.032	74	66.542		79.219		44.891	64	62.641	53	104.888	69	74.052	65	61.388	67	90.969	63	56.401		103.83	71	76.074		73.611	73	56.339	61	107.799	70	87.244	65	67.913	66	100.871	83
67.25	65.231	72	50.225	73	85.149	67	97.013	83	69.989	75	63.883	69	75.032	74	66.557		79.244		44.867	64	62.641	53	104.87	68	74.052	65	61.388	67	90.969	63	56.401		103.83	71	76.074		73.611	73	56.339	61	107.799	70	87.376	65	67.881	66	100.871	83
67.375	65.231	72	50.225	73	85.149	67	97.013	83	69.989	75	63.883	69	75.032	74	66.557		79.244		44.867	64	62.641	53	104.87	68	74.052	65	61.388	67	90.969	63	56.401		103.83	71	76.074		73.611	73	56.339	61	107.781	70	87.376	65	67.881	66	100.871	83
67.5	65.231	72	50.225	73	85.149	67	97.013	83	70.017	75	63.883	69	75.032	74	66.557		79.244		44.867	64	62.641	53	104.87	68	74.052	65	61.388	67	90.969	63	56.401		103.783	71	75.958	42	73.597	73	56.339	61	107.781	70	87.376	65	67.881	66	100.871	83
67.625	65.231	72	50.225	73	85.013	67	97.013	83	70.017	75	63.883	69	75.032	74	66.557		79.244		44.867	64	62.641	53	104.87	68	74.052	65	61.388	67	90.969	63	56.401		103.783	71	75.958	86	73.597	73	56.339	61	107.781	70	87.376	65	67.881	66	100.871	83
67.75	65.231	72	50.213	73	85.013	67	97.026	83	70.017	75	63.849	69	75.049	74	66.557		79.244		44.867	64	62.606	53	104.87	68	74.107	65	61.388	67	90.917	63	56.42		103.783	71	75.958	86	73.597	73	56.339	61	107.781	70	87.376	65	67.881	66	100.871	83
67.875	65.231	72	50.213	73	85.013	67	97.026	83	70.017	75	63.849	69	75.049	74	66.557	31	79.244		44.867	64	62.606	53	104.847	68	74.107	65	61.388	67	90.917	63	56.42		103.783	71	75.958	86	73.597	73	56.339	61	107.781	70	87.529	65	67.881	66	100.876	83
68	65.233	72	50.213	73	85.013	67	97.026	83	70.017	75	63.849	69	75.049	74	66.557		79.174		44.867	64	62.606	53	104.847	68	74.107	65	61.388	67	90.917	63	56.42		103.783	71	75.958	86	73.597	73	56.281	61	107.781	70	87.529	65	67.881	66	100.876	83
68.125	65.233	72	50.213	73	85.013	67	97.026	83	70.017	75	63.849	69	75.049	74	66.575	42	79.174		44.867	64	62.606	53	104.847	68	74.107	65	61.443	67	90.917	63	56.42		103.745	71	75.958	86	73.597	73	56.281	61	107.781	70	87.529	65	67.876	66	100.876	83
68.25	65.233	72	50.213	73	85.013	67	97.026	83	70.05	75	63.849	69	75.049	74	66.575		79.174		44.867	64	62.606	53	104.847	68	74.107	65	61.443	67	90.917	63	56.42		103.745	71	75.958	86	73.597	73	56.281	61	107.787	70	87.529	65	67.876	66	100.876	83
68.375	65.233	72	50.213	72	85.013	67	97.026	82	70.05	75	63.849	69	75.049	74	66.575		79.174		44.867	64	62.606	53	104.847	68	74.107	65	61.443	67	90.842	64	56.42		103.745	71	75.958	86	73.597	73	56.281	61	107.823	70	87.529	65	67.876	66	100.876	82
68.5	65.233	72	50.213	72	84.918	67	96.98	82	70.05	76	63.849	69	75.091	73	66.575	42	79.174		44.867	64	62.606	53	104.831	68	74.107	65	61.443	67	90.842	64	56.42		103.745	71	75.799	86	73.597	73	56.281	61	107.823	69	87.67	65	67.876	66	100.857	82
68.625	65.749	72	50.213	72	84.918	67	96.98	82	70.05	76	63.849	69	75.091	73	66.575		79.174		44.827	64	62.606	53	104.831	68	74.094	65	61.443	67	90.842	64	56.42		103.745	71	75.799	86	73.597	73	56.281	61	107.823	69	87.67	64	67.876	66	100.857	82
68.75	65.749	72	50.213	72	84.918	67	96.98	82	70.05	76	63.834	69	75.091	73	66.575	31	79.174		44.827	64	62.595	53	104.831	68	74.094	65	61.443	67	90.842	64	56.42		103.714	70	75.799	86	73.597	73	56.281	61	107.823	69	87.67	64	67.876	66	100.857	82
68.875	65.749	72	50.213	72	84.918	66	96.98	82	70.05	76	63.834	69	75.091	73	66.575	42	79.114		44.827	64	62.595	53	104.831	68	74.094	66	61.443	67	90.842	64	56.415		103.714	70	75.799		73.597	73	56.281	61	107.823	69	87.67	64	67.876	66	100.857	82
69	65.749	72	50.179	72	84.918	66	96.98	82	70.05	76	63.834	69	75.091	73	66.598	43	79.114		44.827	64	62.595	53	104.827	68	74.094	66	61.437	67	90.842	64	56.415		103.714	70	75.799		73.597	73	56.281	61	107.866	69	87.829	64	67.876	66	100.857	82
69.125	65.749	72	50.179	72	84.918	66	96.927	82	70.1	76	63.834	69	75.091	73	66.598	64	79.114		44.827	64	62.595	53	104.827	68	74.094	66	61.437	67	90.752	64	56.415		103.714	70	75.799		73.574	73	56.214	61	107.866	69	87.829	64	67.862	66	100.78	82
69.25	65.749	72	50.179	72	84.777	66	96.927	82	70.1	76	63.834	69	75.192	73	66.598	64	79.114		44.827	64	62.595	53	104.827	68	74.094	66	61.437	67	90.752	64	56.415		103.714	70	75.805		73.574	73	56.214	61	107.866	69	87.829	64	67.862	66	100.78	82
69.375	66.025	72	50.179	72	84.777	66	96.927	82	70.1	76	63.834	69	75.192	73	66.598	64	79.114		44.827	65	62.595	53	104.827	67	74.051	66	61.437	67	90.752	64	56.415		103.697	70	75.805		73.574	73	56.214	61	107.866	69	87.829	64	67.862	65	100.78	82
69.5	66.025	72	50.179	72	84.777	66	96.927	82	70.1	76	63.834	69	75.192	73	66.598	64	79.114		44.827	65	62.595	53	104.827	67	74.051	66	61.437	67	90.752	65	56.415		103.697	70	75.805		73.574	73	56.214	61	107.888	69	87.829	64	67.862	65	100.78	82
69.625	66.025	72	50.179	72	84.777	66	96.927	82	70.1	76	63.877	69	75.192	73	66.598	64	79.145		44.827	65	62.585	53	104.836	67	74.051	66	61.437	67	90.752	65	56.415		103.697	70	75.805		73.574	73	56.214	61	107.888	69	87.974	64	67.862	65	100.78	82
69.75	66.025	72	50.179	72	84.777	66	96.919	81	70.1	76	63.877		75.192	73	66.598	64	79.145		44.827	65	62.585	53	104.836	67	74.051	66	61.437	67	90.752	65	56.415		103.697	70	75.805		73.574	73	56.214	61	107.888	33	87.974	64	67.862	65	100.69	82
69.875	66.025	72	50.179	72	84.777	66	96.919	81	70.123	76	63.877	33	75.314	73	66.622	64	79.145		44.827	65	62.585	53	104.836	67	74.051	66	61.437	66	90.652	65	56.425		103.651	70	75.805		73.574	73	56.214	61	107.888		87.974	64	67.862	65	100.69	82
70	66.025	72	50.179	72	84.777	66	96.919	81	70.123	76	63.877		75.314	73	66.622	65	79.145		44.806	65	62.585	53	104.836	67	74.051	66	61.426	66	90.652	65	56.425		103.651	70	75.932		73.525	73	56.214	61	107.892	33	87.974	64	67.82	65	100.69	82
70.125	66.025	72	50.204	72	84.677	66	96.919	81	70.123	76	63.877	69	75.314	72	66.622	65	79.145		44.806	65	62.585	53	104.85	67	74.051	67	61.426	66	90.652	65	56.425		103.651	70	75.932		73.525	73	56.214	61	107.892		87.974	64	67.82	65	100.69	82
70.25	66.018	72	50.204	72	84.677	65	96.919	81	70.123	76	63.877	69	75.314	72	66.622	65	79.145		44.806	65	62.585	54	104.85	67	74.01	67	61.426	66	90.652	65	56.425		103.651	69	75.932		73.525	72	56.189	61	107.892		88.108	64	67.82	65	100.69	82
70.375	66.018	72	50.204	72	84.677	65	96.952	81	70.123	76	63.877	69	75.314	72	66.622	65	79.167		44.806	65	62.585		104.85	67	74.01	67	61.426	66	90.652	65	56.425		103.651	69	75.932		73.525	72	56.189	61	107.892		88.108	64	67.82	65	100.69	82
70.5	66.018	72	50.204	72	84.677	43	96.952	81	70.123	76	63.918	69	75.314	72	66.622	65	79.167		44.806	65	62.585	55	104.85	67	74.01	67	61.426	66	90.652	65	56.425		103.602	69	75.932		73.525	72	56.189	61	107.892		88.108	64	67.82	65	100.597	82
70.625	66.018	72	50.204	72	84.677	65	96.952	81	70.123	76	63.918	69	75.445	72	66.622	65	79.167		44.806	65	62.592	54	104.85	67	74.01	67	61.426	66	90.571	65	56.425		103.602	69	76.085		73.525	72	56.189	61	107.876		88.108	63	67.82	65	100.597	82
70.75	66.018	72	50.204	71	84.677	65	96.952	81	70.122	76	63.918	69	75.445	72	66.664	65	79.167		44.806	65	62.592	54	104.861	66	74.01	67	61.426	66	90.571	66	56.425		103.602	69	76.085		73.525	72	56.189	61	107.876		88.232	63	67.82	65	100.597	82
70.875	66.018	72	50.204	71	84.602	65	97.014	81	70.122	76	63.918	69	75.445	72	66.664	65	79.167		44.806	65	62.592	54	104.861	66	74.01	67	61.426	66	90.571	66	56.47		103.602	69	76.085		73.514	72	56.189	61	107.876		88.232	63	67.82	65	100.597	82
71	66.018	72	50.204	71	84.602	65	97.014	81	70.122	76	63.918	69	75.445	72	66.664	65	79.221		44.806	65	62.592	54	104.861	66	74.01	67	61.413	66	90.571	66	56.47		103.602	69	76.085		73.514	72	56.189	61	107.876	34	88.232	63	67.707	65	100.597	82
71.125	65.992	72	50.204	71	84.602	65	97.014	81	70.122	77	63.918	69	75.445	72	66.664	65	79.221		44.806	65	62.592	54	104.861	66	74.001	67	61.413	66	90.571	66	56.47		103.552	69	76.085		73.514	72	56.189	61	107.853		88.232	63	67.707	65	100.494	82
71.25	65.992	72	50.213	71	84.602	65	97.014	81	70.122	77	63.918	69	75.445	72	66.664	65	79.221		44.806	65	62.592	54	104.878	66	74.001	68	61.413	66	90.507	66	56.47		103.552	69	76.085		73.514	72	56.189	61	107.853	45	88.232	63	67.707	65	100.494	82
71.375	65.992	72	50.213	71	84.602	65	97.014	81	70.122	77	63.918	69	75.552	72	66.664	66	79.221		44.772	65	62.592	54	104.878	66	74.001	68	61.413	66	90.507	66	56.47		103.552	68	76.21		73.514	72	56.14	61	107.853		88.359	63	67.707	65	100.494	82
71.5	65.992	72	50.213	71	84.602	65	97.079	81	70.122	77	63.924	69	75.552	72	66.752	66	79.221		44.772	65	62.611	54	104.878	66	74.001	68	61.413	66	90.507	66	56.47		103.552	68	76.21		73.514	72	56.14	61	107.853		88.359	63	67.707	65	100.494	82
71.625	65.992	72	50.213	71	84.538	64	97.079	80	70.157	77	63.924	69	75.552	72	66.752	66	79.221		44.772	65	62.611	54	104.878	66	74.001	68	61.413	66	90.507	66	56.47		103.552	68	76.21		73.515	72	56.14	61	107.853		88.359	63	67.707	65	100.494	81
71.75	65.992	72	50.213	71	84.538	64	97.079	80	70.157	77	63.924	69	75.552	72	66.752	66	79.319		44.772	65	62.611	54	104.878	66	74.001	68	61.413	66	90.507	67	56.47		103.506	68	76.21		73.515	72	56.14	61	107.81	32	88.359	63	67.707	65	100.399	81
71.875	65.992	72	50.213	71	84.538	64	97.079	80	70.157	77	63.924	69	75.552	72	66.752	66	79.319		44.772	65	62.611	54	104.898	66	74.055	68	61.413	66	90.507	67	56.47		103.506	68	76.21		73.515	72	56.14	61	107.81		88.359	63	67.707	65	100.399	81
72	65.992	72	50.213	71	84.538	64	97.123	80	70.157	77	63.924	69	75.552	72	66.752	66	79.319		44.772	65	62.611	54	104.898	66	74.055	68	61.388	66	90.455	67	56.517		103.506	68	76.307		73.515	72	56.14	61	107.81		88.487	63	67.609	65	100.399	81
72.125	65.954	72	50.213	71	84.538	64	97.123	80	70.157	77	63.924	69	75.592	72	66.752	66	79.319		44.772	65	62.611	54	104.898	66	74.055	68	61.388	66	90.455	67	56.517		103.506	68	76.307		73.515	72	56.14	61	107.81		88.487	63	67.609	65	100.399	81
72.25	65.954	72	50.213	70	84.538	64	97.123	80	70.157	77	63.924	69	75.592	72	66.752	66	79.319		44.772	65	62.611	54	104.898	66	74.055	69	61.388	66	90.455	67	56.517		103.506	68	76.307		73.515	72	56.14	61	107.81		88.487	63	67.609	65	100.399	81
72.375	65.954	72	50.258	70	84.492	64	97.123	80	70.208	77	63.908	69	75.592	72	66.786	66	79.406		44.772	65	62.611	54	104.918	66	74.055	69	61.388	66	90.455	67	56.517		103.485	68	76.307		73.515	72	56.14	61	107.759		88.487	63	67.609	65	100.399	81
72.5	65.954	72	50.258	70	84.492	64	97.123	80	70.208	77	63.908	69	75.592	71	66.786	66	79.406		44.772	65	62.649	54	104.918	66	74.055	69	61.388	66	90.455	67	56.517		103.485	68	76.307		73.498	72	56.086	61	107.759		88.646	63	67.609	65	100.337	81
72.625	66.542	72	50.258	70	84.492	64	97.127	80	70.208	77	63.908	69	75.592	71	66.786	66	79.406		44.772	65	62.649	55	104.918	65	74.084	69	61.388	66	90.455	67	56.517		103.485	68	76.307		73.498	72	56.086	61	107.759		88.646	63	67.609	65	100.337	81
72.75	66.542	72	50.258	70	84.492	64	97.127	80	70.208	77	63.908	69	75.592	71	66.786	66	79.406		44.771	65	62.649	55	104.918	65	74.084	69	61.388	66	90.415	68	56.517		103.485	68	76.387		73.498	72	56.086	61	107.759		88.646	63	67.609	65	100.337	81
72.875	66.542	72	50.258	70	84.492	64	97.127	80	70.208	77	63.908	69	75.569	71	66.786	66	79.406		44.771	65	62.649	55	104.918	65	74.084	69	61.388	66	90.415	68	56.635		103.485	67	76.387		73.498	72	56.086	61	107.759		88.646	63	67.609	65	100.337	81
73	66.542	72	50.258	70	84.492	64	97.127	80	70.208	77	63.908	69	75.569	71	66.786	67	79.406		44.771	65	62.649	55	104.937	65	74.084	69	61.388	65	90.415	68	56.635		103.481	67	76.387		73.498	72	56.086	61	107.759	67	88.646	63	67.509	65	100.337	81
73.125	66.542	72	50.258	70	84.485	64	97.127	80	70.208	77	63.908	69	75.569	71	66.786	67	79.474		44.771	65	62.649	55	104.937	65	74.084	69	61.328	65	90.415	68	56.635		103.481	67	76.387		73.498	72	56.086	61	107.759	67	88.646	63	67.509	65	100.277	81
73.25	66.542	72	50.258	70	84.485	63	97.127	80	70.262	77	63.908	69	75.569	71	66.804	67	79.474		44.771	65	62.649	55	104.937	65	74.084	70	61.328	65	90.415	68	56.635		103.481	67	76.387		73.498	72	56.086	61	107.708	67	88.646	63	67.509	65	100.277	80
73.375	66.542	72	50.258	70	84.485	63	97.087	79	70.262	77	63.888	69	75.569	71	66.804	67	79.474		44.771	65	62.679	55	104.937	65	74.084	70	61.328	65	90.379	68	56.635		103.481	67	76.387		73.501	72	56.086	61	107.708	67	88.646	63	67.509	65	100.277	80
73.5	66.542	72	50.306	70	84.485	63	97.087	79	70.262	77	63.888	69	75.569	71	66.804	67	79.474		44.771	65	62.679	55	104.958	65	74.063	70	61.328	65	90.379	68	56.635		103.477	67	76.429		73.501	72	56.086	61	107.697	67	88.646	63	67.509	65	100.277	80
73.625	66.516	72	50.306	70	84.485	63	97.087	79	70.262	77	63.888	69	75.569	71	66.804	67	79.474		44.771	65	62.679	55	104.958	65	74.063	70	61.328	65	90.379	68	56.635		103.477	67	76.429		73.501	72	56.034	61	107.697	67	88.646	63	67.509	65	100.277	80
73.75	66.516	72	50.306	70	84.485	63	97.087	79	70.262	77	63.888	69	75.512	71	66.804	67	79.574		44.771	65	62.679	55	104.958	65	74.063	70	61.328	65	90.379	69	56.635		103.477	67	76.429		73.501	72	56.034	61	107.697	67	88.301	63	67.509	65	100.22	80
73.875	66.516	72	50.306	69	84.473	63	97.087	79	70.262	77	63.888	69	75.512	71	66.804	67	79.574		44.771	65	62.679	55	104.958	65	74.063	70	61.328	65	90.379	69	56.725		103.477	67	76.429		73.501	72	56.034	61	107.697	67	88.301	63	67.509	65	100.22	80
74	66.516	72	50.306	69	84.473	63	97.022	79	70.311	77	63.888	69	75.512	71	66.804	67	79.574		44.771	65	62.679	55	104.958	65	74.063	70	61.358	65	90.379	69	56.725		103.477	67	76.429		73.501	72	56.034	61	107.697	67	88.301	63	67.454	65	100.22	80
74.125	66.516	72	50.306	69	84.473	63	97.022	79	70.311	77	63.888	69	75.512	71	66.811	67	79.574		44.768	66	62.679	55	104.983	65	74.063	70	61.358	65	90.345	69	56.725		103.477	67	76.556		73.506	72	56.034	61	107.692	67	88.301	63	67.454	65	100.22	80
74.25	66.516	72	50.306	69	84.473	63	97.022	79	70.311	77	63.888	69	75.512	71	66.811	68	79.574		44.768	66	62.719	55	104.983	65	74.063	71	61.358	65	90.345	69	56.725		103.477	67	76.556		73.506	72	56.034	62	107.692	67	88.452	63	67.454	65	100.22	80
74.375	66.516	72	50.306	69	84.473	63	97.022	79	70.311	77	63.859	69	75.512	71	66.811	68	79.71		44.768	66	62.719	55	104.983	65	74.024	71	61.358	65	90.345	69	56.725		103.477	67	76.556		73.506	72	56.034	62	107.692	67	88.452	62	67.454	65	100.178	80
74.5	66.481	72	50.306	69	84.464	63	97.022	79	70.311	77	63.859	69	75.512	71	66.811	68	79.71		44.768	66	62.719	55	104.983	64	74.024	71	61.358	65	90.345	69	56.725		103.477	67	76.556		73.506	72	56.034	62	107.692	67	88.452	62	67.454	65	100.178	80
74.625	66.481	72	50.306	69	84.464	63	96.99	79	70.311	77	63.859	69	75.441	71	66.811	68	79.71		44.768	66	62.719	55	105.012	64	74.024	71	61.358	65	90.345	69	56.725		103.477	66	76.556		73.506	72	56.034	62	107.714	66	88.452	62	67.454	65	100.178	80
74.75	66.481	72	50.341	69	84.464	63	96.99	79	70.418	77	63.859	70	75.441	71	66.811	68	79.71		44.768	66	62.719	56	105.012	64	74.024	71	61.358	65	90.291	70	56.725		103.474	66	76.556		73.506	72	55.985	62	107.714	66	88.452	62	67.454	65	100.178	80
74.875	66.481	72	50.341	69	84.464	63	96.99	79	70.418	77	63.859	70	75.441	71	66.811	68	79.71		44.768	66	62.719	56	105.012	64	74.024	71	61.358	65	90.291	70	56.788		103.474	66	76.714		73.56	72	55.985	62	107.714	66	88.542	62	67.423	65	100.178	80
75	66.481	72	50.341	69	84.464	63	96.99	79	70.418	77	63.859	70	75.441	71	66.809	68	79.71		44.768	66	62.719	56	105.012	64	74.024	71	61.366	65	90.291	70	56.788		103.474	66	76.714		73.56	71	55.985	62	107.714	66	88.542	62	67.423	65	100.171	80
75.125	66.481	72	50.341	69	84.464	63	96.99	79	70.418	77	63.859	70	75.441	71	66.809	68	79.83		44.768	66	62.719	56	105.012	64	74.009	72	61.366	65	90.291	70	56.788		103.474	66	76.714		73.56	71	55.985	62	107.752	66	88.542	62	67.423	31	100.171	80
75.25	66.481	72	50.341	68	84.506	63	97.011	78	70.418	77	63.859	70	75.441	71	66.809	68	79.83		44.768	66	62.768	56	105.042	64	74.009	72	61.366	65	90.291	70	56.788		103.473	66	76.714		73.56	71	55.985	62	107.752	66	88.542	62	67.423		100.171	80
75.375	66.481	72	50.341	68	84.506	63	97.011	78	70.418	77	63.844	70	75.441	71	66.809	69	79.83		44.833	66	62.768		105.042	64	74.009	72	61.366	65	90.291	70	56.788		103.473	66	76.714		73.56	71	55.985	62	107.752	66	88.542	62	67.423		100.171	80
75.5	66.481	72	50.341	68	84.506	63	97.011	78	70.418	77	63.844	70	75.406	71	66.809	69	79.83		44.833	66	62.768		105.042	64	74.009	72	61.366	65	90.229	70	56.788		103.473	66	76.849		73.56	71	55.985	62	107.752	66	88.542	62	67.423		100.171	80
75.625	66.481	72	50.341	68	84.506	63	97.011	78	70.489	77	63.844	70	75.406	71	66.809	69	79.83		44.833	66	62.768		105.042	64	74.009	72	61.366	65	90.229	70	56.788		103.473	66	76.849		73.623	71	55.985	62	107.786	66	88.5	62	67.423	66	100.171	79
75.75	66.481	72	50.341	68	84.506	63	97.011	78	70.489	77	63.844	70	75.406	71	66.809	69	79.958		44.833	66	62.768		105.069	64	74.009	72	61.366	65	90.229	70	56.839		103.473	66	76.849		73.623	71	55.985	62	107.786	66	88.5	62	67.404	65	100.171	79
75.875	66.481	71	50.385	68	84.565	63	97.047	78	70.489	77	63.844	70	75.406	71	66.809	69	79.958		44.833	66	62.768		105.069	64	74.06	72	61.366	65	90.229	71	56.839		103.481	66	76.849		73.623	71	55.922	62	107.786	65	88.5	62	67.404	65	100.171	79
76	66.803	71	50.385	68	84.565	63	97.047	78	70.489	77	63.844	70	75.406	71	66.813	69	79.958		44.833	66	62.768		105.069	64	74.06	72	61.383	64	90.229	71	56.839		103.481	66	76.849		73.623	71	55.922	62	107.786	65	88.5	62	67.404	65	100.172	79
76.125	66.757	71	50.385	68	84.565	62	97.047	78	70.489	77	63.844	70	75.406	71	66.813	69	79.958		44.833	66	62.849		105.069	64	74.06	73	61.383	64	90.229	71	56.839		103.481	66	76.991		73.623	71	55.922	62	107.786	65	88.5	62	67.404	65	100.176	79
76.25	66.757	71	50.385	68	84.565	62	97.047	78	70.489	77	63.846	70	75.432	71	66.813	69	79.958		44.833	66	62.849		105.069	64	74.06	73	61.383	64	90.145	71	56.839		103.481	66	76.991		73.623	71	55.922	62	107.823	65	88.5	62	67.404	65	100.176	79
76.375	66.757	71	50.385	68	84.565	62	97.081	78	70.499	77	63.846	70	75.432	71	66.813	69	80.034		44.833	67	62.849		105.074	64	74.06	73	61.383	64	90.145	71	56.839		103.511	66	76.991		73.675	71	55.922	62	107.823	65	88.424	62	67.404	65	100.176	79
76.5	66.757	71	50.385	68	84.614	62	97.081	78	70.499	77	63.846	70	75.432	71	66.813	69	80.034		44.833	67	62.849		105.074	64	74.06	73	61.383	64	90.145	71	56.839		103.511	65	76.991		73.675	71	55.922	62	107.823	65	88.424	62	67.404	65	100.176	79
76.625	66.757	71	50.385	67	84.614	62	97.081	78	70.499	77	63.846	70	75.432	71	66.813	69	80.034		44.877	67	62.849		105.074	64	74.106	73	61.383	64	90.145	71	56.839		103.511	65	76.991		73.675	71	55.922	62	107.823	65	88.424	62	67.404	65	100.176	79
76.75	66.757	71	50.385	67	84.614	62	97.081	78	70.499	77	63.846	70	75.432	71	66.813	69	80.034		44.877	67	62.849		105.074	64	74.106	73	61.383	64	90.145	71	56.839		103.511	65	76.991		73.675	71	55.922	62	107.823		88.424	62	67.405	65	100.172	79
76.875	66.757	71	50.475	67	84.614	62	97.081	78	70.499	77	63.846	70	75.432	71	66.82	69	80.034		44.877	67	62.957		105.06	63	74.106	73	61.419	64	90.145	71	56.861		103.511	65	77.144		73.675	47	55.922	62	107.823		88.424	62	67.405	65	100.172	78
77	66.746	71	50.475	67	84.614	62	97.113	78	70.499	77	63.846	70	75.484	71	66.82	69	80.034		44.877	67	62.957		105.06	63	74.106	73	61.419	64	90.057	72	56.861		103.537	65	77.144		73.675	35	55.922	62	107.823		88.424	62	67.405	65	100.172	78
77.125	66.746	71	50.475	67	84.614	62	97.113	78	70.499	77	63.911	70	75.484	70	66.82	69	80.071		44.877	67	62.957		105.06	63	74.106	73	61.419	64	90.057	72	56.861		103.537	65	77.144		73.675	71	55.863	62	107.85	64	88.348	62	67.405	65	100.172	78
77.25	66.746	71	50.475	67	84.638	62	97.113	78	70.488	76	63.911	70	75.484	70	66.82	70	80.071		44.877	67	62.957		105.06	63	74.106	73	61.419	64	90.057	72	56.861		103.537	65	77.144		73.709	71	55.863	63	107.873	64	88.348	62	67.405	65	100.172	78
77.375	66.746	71	50.475	67	84.638	63	97.113	78	70.488	76	63.911	70	75.484	70	66.82	70	80.071		44.877	67	62.957		105.06	63	74.106	74	61.419	64	90.057	72	56.861		103.537	65	77.144		73.709	71	55.863	63	107.873	64	88.348	62	67.405	65	100.141	78
77.5	66.746	71	50.475	67	84.638	63	97.113	78	70.488	76	63.911	70	75.484	70	66.82	70	80.071		44.877	67	62.957		105.025	63	74.096	74	61.419	64	90.057	72	56.861		103.566	65	77.306		73.709	71	55.863	63	107.873	64	88.348	62	67.405	65	100.141	78
77.625	66.746	71	50.475	67	84.638	63	97.124	78	70.488	76	63.911	70	75.564	70	66.82	70	80.071		44.877	67	62.957	57	105.025	63	74.096	74	61.419	64	90.057	72	56.861		103.566	65	77.306		73.709	71	55.863	63	107.873		88.348	62	67.352	65	100.141	78
77.75	66.746	71	50.475	67	84.638	63	97.124	78	70.488	76	63.911	70	75.564	70	66.839	70	80.071		44.877	67	63.055	57	105.025	63	74.096	74	61.471	64	89.981	72	56.861		103.566	65	77.306		73.709	71	55.863	63	107.873		88.348	62	67.352	65	100.141	78
77.875	66.746	71	50.475	67	84.649	63	97.124	78	70.488	76	63.911	70	75.564	70	66.839	70	80.053		44.956	67	63.055	57	105.025	63	74.096	74	61.471	64	89.981	72	56.865		103.566	65	77.306		73.709	71	55.863	63	107.896		88.265	62	67.352	65	100.141	78
78	66.725	71	50.541	67	84.649	63	97.124	77	70.488	76	63.973	70	75.564	70	66.839	70	80.053		44.956	67	63.055	57	105.025	63	74.096	74	61.471	64	89.981	72	56.865		103.566	65	77.306		73.781	71	55.863	63	107.896		88.265	62	67.352	65	100.074	77
78.125	66.725	70	50.541	67	84.649	63	97.124	77	70.5	76	63.973	70	75.564	70	66.839	70	80.053		44.956	67	63.055	57	104.967	63	74.096	74	61.471	42	89.981	72	56.865		103.585	65	77.509		73.781	70	55.863	63	107.896		88.265	62	67.352	65	100.074	77
78.25	66.725	70	50.541	67	84.649	63	97.113	77	70.5	76	63.973	70	75.564	70	66.839	70	80.053		44.956	67	63.055	57	104.967	63	74.096	74	61.471		89.981	72	56.865		103.585	65	77.509		73.781	70	55.832	63	107.896		88.265	62	67.352	65	100.074	77
78.375	66.725	70	50.541	67	84.649	63	97.113	77	70.5	76	63.973	70	75.642	70	66.839	70	80.053		44.956	67	63.055	57	104.967	63	74.044	74	61.471		89.929	73	56.865		103.585	65	77.509		73.781	70	55.832	63	107.896		88.265	62	67.352	65	100.074	77
78.5	66.725	70	50.541	67	84.649	63	97.113	77	70.5	76	63.973	71	75.642	70	66.878	70	80.053		44.956	67	63.055	57	104.967	63	74.044	75	61.471		89.929	73	56.865		103.585	65	77.509		73.781	70	55.832	63	107.896		88.265	62	67.352	65	100.074	77
78.625	66.725	70	50.541	67	84.66	63	97.113	77	70.5	76	63.973	71	75.642	70	66.878	70	80.053		44.956	69	63.158	57	104.967	63	74.044	75	61.471		89.929	73	56.865		103.592	65	77.509		73.781	70	55.832	63	107.913		88.15	62	67.315	65	100.074	77
78.75	66.725	70	50.541	67	84.66	63	97.113	77	70.5	76	63.973	71	75.642	70	66.878	70	80.015		44.956		63.158	57	104.917	63	74.044	75	61.488		89.929	73	56.865		103.592	65	77.71		73.829	70	55.832	63	107.913	63	88.15	62	67.315	65	100.011	77
78.875	66.698	70	50.541	66	84.66	63	97.154	77	70.5	76	64.065	71	75.642	70	66.878	70	80.015		44.956		63.158	58	104.917	63	74.044	75	61.488		89.929	73	56.894		103.592	65	77.71		73.829	70	55.832	63	107.955		88.15	62	67.315	65	100.011	77
79	66.698	70	50.541	66	84.66	63	97.154	77	70.498	76	64.065	71	75.642	70	66.878	70	80.015		44.956		63.158	58	104.917	63	74.044	75	61.488	31	89.929	73	56.894		103.592	65	77.71		73.829	70	55.832	63	107.955		88.15	62	67.315	65	100.011	77
79.125	66.698	70	50.573	66	84.66	63	97.154	77	70.498	76	64.065	71	75.707	70	66.878	71	80.015		44.992		63.158	58	104.917	63	74.044	75	61.488		89.885	73	56.894		103.592	65	77.71		73.829	70	55.832	63	107.955		88.15	62	67.315	65	100.011	77
79.25	66.698	70	50.573	66	84.66	63	97.154	77	70.498	75	64.065	71	75.707	70	66.878	71	80.015		44.992		63.158	58	104.917	63	73.99	75	61.488	63	89.885	73	56.894		103.6	65	77.71		73.829	70	55.832	63	107.955		88.15	62	67.315	65	100.011	77
79.375	66.698	70	50.573	66	84.653	63	97.204	77	70.498	75	64.065	71	75.707	70	66.914	71	80.015		44.992		63.158	58	104.875	63	73.99	75	61.488	63	89.885	73	56.894		103.6	65	77.923		73.829	70	55.789	64	108.004		88.15	62	67.315	65	99.926	76
79.5	66.698	70	50.573	66	84.653	63	97.204	77	70.498	75	64.065	71	75.707	70	66.914	71	79.988		44.992		63.237	58	104.875	63	73.99	75	61.488	63	89.885	73	56.894		103.6	65	77.923		73.891	70	55.789	64	108.004		88.022	62	67.324	65	99.926	76
79.625	66.698	70	50.573	66	84.653	63	97.204	77	70.498	75	64.178	71	75.707	70	66.914	71	79.988		44.992	68	63.237	58	104.875	63	73.99	75	61.488	63	89.885	73	56.894		103.6	65	77.923		73.891	70	55.789	64	108.004		88.022	62	67.324	65	99.926	76
79.75	66.698	70	50.573	66	84.653	63	97.204	77	70.498	75	64.178	72	75.707	70	66.914	71	79.988		44.992	68	63.237	58	104.875	63	73.99	75	61.512	63	89.838	74	56.894		103.6	65	77.923		73.891	70	55.789	64	108.004		88.022	62	67.324	65	99.926	76
79.875	66.677	70	50.573	66	84.653	63	97.204	77	70.495	75	64.178	72	75.759	70	66.914	71	79.988		44.992	68	63.237	58	104.852	63	73.99	75	61.512	63	89.838	74	56.894		103.599	65	78.16		73.891	70	55.789	64	108.004		88.022	62	67.324	65	99.926	76
80	66.677	69	50.573	66	84.653	63	97.228	77	70.495	75	64.178	72	75.759	70	66.914	71	79.988		44.992	68	63.237	58	104.852	63	73.99	76	61.512	63	89.838	74	56.906		103.599	65	78.16		73.891	71	55.789	64	108.048		88.022	62	67.324	65	99.833	76
80.125	66.677	69	50.573	66	84.626	63	97.228	77	70.495	75	64.178	72	75.759	70	66.914	71	79.988	50	44.992	68	63.237	58	104.852	63	73.962	76	61.512	63	89.838	74	56.906		103.599	65	78.16		73.891		55.789	64	108.048		88.022	62	67.324	65	99.833	76
80.25	66.677	69	50.609	66	84.626	63	97.228	77	70.495	75	64.178	72	75.759	70	66.959	71	79.975	75	45.1	68	63.237	58	104.852	63	73.962	76	61.512	63	89.838	74	56.906		103.599	65	78.16		73.988		55.789	64	108.048		87.903	62	67.324	65	99.833	76
80.375	66.677	69	50.609	66	84.626	63	97.228	77	70.495	75	64.178	72	75.759	70	66.959	71	79.975	75	45.1	68	63.317	58	104.852	63	73.962	76	61.512	63	89.838	74	56.906		103.622	65	78.16		73.988		55.789	64	108.048		87.903	62	67.313	65	99.833	76
80.5	66.677	69	50.609	66	84.626	63	97.228	77	70.495	75	64.23	72	75.759	70	66.959	71	79.975	74	45.1	69	63.317	58	104.834	63	73.962	76	61.512	63	89.758	74	56.906		103.622	65	78.413		73.988		55.751	64	108.079		87.903	62	67.313	65	99.833	76
80.625	66.677	69	50.609	66	84.626	63	97.233	77	70.527	75	64.23	72	75.797	70	66.959	71	79.975	73	45.1	69	63.317	58	104.834	63	73.962	76	61.512	63	89.758	74	56.906		103.622	65	78.413		73.988		55.751	64	108.079		87.903	62	67.313	65	99.833	75
80.75	66.663	69	50.609	66	84.623	63	97.233	77	70.527	75	64.23	72	75.797	70	66.959	71	79.975	72	45.1	69	63.317	58	104.834	63	73.962	76	61.502	63	89.758	74	56.906		103.622	65	78.413		73.988		55.751	64	108.079	54	87.903	62	67.313	65	99.759	75
80.875	66.663	69	50.609	66	84.623	64	97.233	77	70.527	75	64.23	72	75.797	70	66.959	72	79.975	71	45.1	69	63.317	59	104.834	63	73.98	76	61.502	63	89.758	74	56.906		103.657	65	78.413		74.087		55.751	64	108.079	54	87.903	62	67.313	65	99.759	75
81	66.663	69	50.609	66	84.623	64	97.233	77	70.527	75	64.23	72	75.797	70	66.959	72	80.01	70	45.1	69	63.317	59	104.834	63	73.98	76	61.502	63	89.758	74	56.906		103.657	65	78.413		74.087		55.751	65	108.08	53	87.799	62	67.313	65	99.759	75
81.125	66.663	69	50.609	66	84.623	64	97.233	77	70.527	75	64.23	73	75.797	70	67.01	72	80.01	68	45.1	69	63.452	59	104.818	63	73.98	76	61.502	63	89.758	75	56.906		103.657	65	78.489		74.087		55.751	65	108.08	53	87.799	62	67.313	65	99.759	75
81.25	66.663	69	50.609	66	84.623	64	97.23	77	70.527	75	64.23	73	75.797	70	67.01	72	80.01	66	45.1	69	63.452	59	104.818	63	73.98	76	61.502	63	89.758	75	56.906		103.657	65	78.489		74.087		55.751	65	108.08	53	87.799	62	67.313	65	99.759	75
81.375	66.663	69	50.633	66	84.623	64	97.23	77	70.527	75	64.23	73	75.863	70	67.01	72	80.01	64	45.1	69	63.452	59	104.818	63	73.98	76	61.502	63	89.642	75	56.906		103.657	65	78.489		74.087		55.751	65	108.08	53	87.799	62	67.262	64	99.698	75
81.5	66.663	69	50.633	66	84.593	64	97.23	77	70.54	74	64.18	73	75.863	70	67.01	72	80.01	63	45.1	69	63.452	59	104.818	63	73.98	76	61.502	63	89.642	75	56.906		103.681	65	78.489		74.087		55.751	65	108.08	53	87.799	62	67.262	64	99.698	75
81.625	66.653	69	50.633	66	84.593	64	97.23	77	70.54	74	64.18	73	75.863	70	67.01	72	80.047	63	45.096	69	63.452	59	104.818	63	74	76	61.502	62	89.642	75	56.906		103.681	65	78.489		74.204		55.73	65	108.067	52	87.799	62	67.262	64	99.698	75
81.75	66.653	69	50.633	66	84.593	64	97.23	77	70.54	74	64.18	73	75.863	70	67.01	72	80.047	63	45.096	69	63.452	59	104.78	63	74	76	61.473	62	89.642	75	56.906		103.681	65	78.489		74.204		55.73	65	108.067	52	87.799	62	67.262	64	99.698	75
81.875	66.653	69	50.633	67	84.593	64	97.201	77	70.54	74	64.18	73	75.863	70	67.01	72	80.047	63	45.096	69	63.452	59	104.78	63	74	77	61.473	62	89.642	75	56.906		103.681	65	78.489		74.204		55.73	65	108.067	52	87.719	62	67.262	64	99.698	74
82	66.653	69	50.633	67	84.593	64	97.201	77	70.54	74	64.18	73	75.863	70	67.044	72	80.047	63	45.096	69	63.557	59	104.78	63	74	77	61.473	62	89.642	75	56.906		103.695	65	78.434		74.204		55.73	65	108.067	51	87.719	62	67.262	64	99.641	74
82.125	66.653	69	50.633	67	84.593	64	97.201	77	70.54	74	64.18	73	75.96	70	67.044	72	80.047	63	45.096	69	63.557	59	104.78	63	74	77	61.473	62	89.502	75	56.892		103.695	65	78.434		74.204		55.73	65	108.067	51	87.719	62	67.262	64	99.641	74
82.25	66.653	68	50.633	67	84.56	64	97.201	77	70.54	74	64.18	35	75.96	70	67.044	72	80.047	63	45.096	69	63.557	59	104.743	63	74	77	61.473	62	89.502	75	56.892		103.695	65	78.434		74.204		55.73	65	108.067	50	87.719	62	67.193	64	99.641	74
82.375	66.653	68	50.633	67	84.56	64	97.201	77	70.529	74	64.18		75.96	70	67.044	72	80.04	62	45.096	69	63.557	60	104.743	63	74	77	61.473	62	89.502	75	56.892		103.695	65	78.434		74.313		55.73	65	108.067	50	87.719	62	67.193	64	99.641	74
82.5	66.653	68	50.633	67	84.56	64	97.191	77	70.529	74	64.18		75.96	70	67.044	72	80.04	61	45.096	69	63.557	60	104.743	63	73.991	77	61.473	62	89.502	75	56.892		103.695	65	78.434		74.313		55.73	65	108.03	50	87.686	62	67.193	64	99.641	74
82.625	66.643	68	50.646	67	84.56	64	97.191	78	70.529	74	64.109		75.96	70	67.044	73	80.04	60	45.096	69	63.557	60	104.743	63	73.991	77	61.493	62	89.502	75	56.892		103.698	65	78.434		74.313		55.73	65	108.03	51	87.686	62	67.193	64	99.595	74
82.75	66.643	68	50.646	67	84.56	65	97.191	78	70.529	74	64.109	75	76.062	70	67.044	73	80.04	60	45.096	70	63.659	60	104.743	64	73.991	77	61.493	62	89.502	76	56.892		103.698	65	78.434		74.313		55.701	65	108.032	51	87.686	62	67.193	64	99.595	74
82.875	66.643	68	50.646	67	84.56	65	97.191	78	70.529	74	64.109	74	76.062	70	67.063	73	80.04	60	45.096	70	63.659	60	104.706	64	73.991	77	61.493	62	89.378	76	56.892		103.698	66	78.334		74.313		55.701	66	108.032	51	87.686	62	67.193	65	99.595	74
83	67.363	68	50.646	67	84.559	65	97.191	78	70.529	74	64.109	75	76.062	70	67.063	73	80.04	59	45.092	70	63.659	60	104.706	64	73.991	77	61.493	62	89.378	76	56.892		103.698	66	78.334		74.425		55.701	66	108.032	52	87.686	62	67.193	65	99.595	74
83.125	67.363	68	50.646	67	84.559	65	97.215	78	70.547	74	64.109	75	76.062	71	67.063	73	80.04	59	45.092	70	63.659	60	104.706	64	73.991	76	61.493	62	89.378	76	56.899		103.698	66	78.334		74.425		55.701	66	108.032	52	87.686	62	67.193	65	99.595	73
83.25	67.363	68	50.646	67	84.559	65	97.215	78	70.547	74	64.109	75	76.062	71	67.063	73	79.993	59	45.092	70	63.659	60	104.706	64	73.991	76	61.493	62	89.378	76	56.899		103.707	66	78.334		74.425		55.701	66	108.043	52	87.675	62	67.145	65	99.562	73
83.375	67.363	68	50.646	67	84.559	65	97.215	78	70.547	74	64.109	75	76.062	71	67.063	73	79.993	59	45.092	70	63.659	60	104.706	64	73.955	76	61.493	62	89.378	76	56.899		103.707	66	78.334		74.425		55.701	66	108.043	53	87.675	62	67.145	65	99.562	73
83.5	67.363	68	50.646	67	84.559	65	97.215	78	70.547	74	64.109	75	76.148	71	67.063	73	79.993	59	45.092	70	63.659	60	104.671	64	73.955	76	61.493	62	89.378	76	56.899		103.707	66	78.334		74.425		55.701	66	108.043	53	87.675	62	67.145	65	99.562	73
83.625	67.363	68	50.646	67	84.575	65	97.215	78	70.547	73	64.031	75	76.148	71	67.063	73	79.993	58	45.092	70	63.737	60	104.671	64	73.955	76	61.547	62	89.294	76	56.899		103.707	66	78.334		74.425		55.701	66	108.043		87.675	62	67.145	65	99.562	73
83.75	67.363	68	50.663	67	84.575	65	97.238	78	70.547	73	64.031	75	76.148	71	67.073	73	79.993	58	45.092	70	63.737	60	104.671	64	73.955	76	61.547	61	89.294	76	56.899		103.757	66	78.218		74.512		55.701	66	108.043		87.675	62	67.145	65	99.562	73
83.875	67.351	68	50.663	68	84.575	65	97.238	78	70.547	73	64.031	76	76.148	71	67.073	73	79.993	58	45.092	70	63.737	60	104.671	64	73.955	76	61.547	61	89.294	76	56.899		103.757	66	78.218		74.512		55.668	66	108.062	51	87.672	62	67.145	65	99.545	73
84	67.351	68	50.663	68	84.575	65	97.238	78	70.567	73	64.031	76	76.148	71	67.073	73	79.945	58	45.092	70	63.737	60	104.671	64	73.955	76	61.547	61	89.294	76	56.899		103.757	66	78.218		74.512		55.668	66	108.062	51	87.672	62	67.145	66	99.545	73
84.125	67.351	68	50.663	68	84.575	65	97.238	78	70.567	73	64.031	76	76.148	71	67.073	73	79.945	58	45.092	70	63.737	60	104.643	64	73.915	76	61.547	61	89.294	76	56.93		103.757	66	78.218		74.512	70	55.668	66	108.062	51	87.672		67.131	66	99.545	73
84.25	67.351	67	50.663	68	84.575	65	97.238	78	70.567	73	64.031	76	76.19	71	67.073	73	79.945		45.092	70	63.737	60	104.643	64	73.915	76	61.547	61	89.294	76	56.93		103.824	66	78.218		74.512	70	55.668	66	108.062	51	87.672		67.131	66	99.545	72
84.375	67.351	67	50.663	68	84.573	66	97.238	78	70.567	73	64.031	76	76.19	71	67.073	73	79.945		45.045	70	63.737	60	104.643	64	73.915	76	61.547	61	89.247	76	56.93		103.824	66	78.218		74.512	70	55.668	66	108.061	51	87.672		67.131	66	99.545	72
84.5	67.351	67	50.663	68	84.573	66	97.238	78	70.567	73	64.031	76	76.19	71	67.073	73	79.945		45.045	70	63.838	60	104.643	64	73.915	76	61.553	61	89.247	76	56.93		103.824	66	78.218		74.566	70	55.668	66	108.061	51	87.672		67.131	66	99.517	72
84.625	67.351	67	50.663	68	84.573	66	97.238	78	70.567	73	63.981	77	76.19	71	67.069	73	79.945		45.045	70	63.838	60	104.622	64	73.915	76	61.553	61	89.247	76	56.93		103.824	66	78.218		74.566	70	55.668	66	108.061	51	87.676		67.131	44	99.517	72
84.75	67.351	67	50.663	68	84.573	66	97.238	79	70.567	73	63.981	77	76.19	71	67.069	73	79.946	38	45.045	70	63.838	60	104.622	65	73.915	76	61.553	61	89.247	76	56.93		103.898	66	78.106		74.566	70	55.668	66	108.061	51	87.676		67.131		99.517	72
84.875	67.342	67	50.711	68	84.573	66	97.238	79	70.581	73	63.981	77	76.19	71	67.069	73	79.946		45.045	70	63.838	60	104.622	65	73.915	76	61.553	61	89.247	76	56.93		103.898	66	78.106		74.566	70	55.668	66	108.061	51	87.676		67.131		99.517	72
85	67.342	67	50.711	68	84.573	66	97.203	79	70.581	73	63.981	77	76.163	71	67.069	73	79.946		45.045	70	63.838	60	104.622	65	73.913	75	61.553	61	89.221	77	56.93		103.898	66	78.106		74.566	70	55.636	66	108.054		87.676		67.131		99.517	72
85.125	67.342	67	50.711	68	84.542	66	97.203	79	70.581	73	63.981	77	76.163	71	67.069	74	79.946	57	45.045	70	63.838	61	104.622	65	73.913	75	61.553	61	89.221	77	56.961		103.898	66	78.106		74.566	70	55.636	66	108.054		87.676		67.109		99.475	72
85.25	67.342	67	50.711	69	84.542	66	97.203	79	70.581	73	63.981	77	76.163	71	67.069	74	79.946	57	45.045	70	63.838	61	104.61	65	73.913	75	61.553	61	89.221	77	56.961		103.898	66	78.106		74.606	70	55.636	66	108.054		87.672		67.109		99.475	72
85.375	67.342	67	50.711	69	84.542	66	97.203	79	70.581	73	63.981		76.163	71	67.069	74	79.946	57	45.045	70	63.896	61	104.61	65	73.913	75	61.553	61	89.221	76	56.961		103.976	66	78.106		74.606	69	55.636	66	108.054		87.672		67.109		99.475	71
85.5	67.342	67	50.711	69	84.542	66	97.203	79	70.581	72	64.001	78	76.163	71	67.054	74	79.942	57	45.045	70	63.896	61	104.61	65	73.913	75	61.532	61	89.221	76	56.961		103.976	66	78.044		74.606	69	55.636	66	108.041		87.672		67.109		99.475	71
85.625	67.342	67	50.711	69	84.542	66	97.163	79	70.597	72	64.001	78	76.163	71	67.054	74	79.942	57	45.045	70	63.896	61	104.61	65	73.913	75	61.532	61	89.221	76	56.961		103.976	66	78.044		74.606	69	55.636	66	108.041		87.672	63	67.109		99.475	71
85.75	67.345	67	50.711	69	84.542	66	97.163	79	70.597	72	64.001	78	76.163	71	67.054	74	79.942	57	45.041	70	63.896	61	104.61	65	73.963	75	61.532	60	89.203	76	56.961		103.976	66	78.044		74.606	69	55.636	66	108.041		87.672	63	67.109		99.475	71
85.875	67.345	67	50.711	69	84.497	66	97.163	79	70.597	72	64.001	78	76.104	71	67.054	74	79.942	57	45.041	70	63.896	61	104.608	65	73.963	75	61.532	60	89.203	76	56.961		104.047	66	78.044		74.606	69	55.636	66	108.041		87.723	63	67.109		99.415	71
86	67.345	67	50.772	69	84.497	66	97.163	79	70.597	72	64.001	78	76.104	71	67.054	74	79.942	57	45.041	70	63.896	61	104.608	65	73.963	75	61.532	60	89.203	76	56.961		104.047	66	78.044		74.642	69	55.623	66	108.041		87.723	63	67.107		99.415	71
86.125	67.345	67	50.772	69	84.497	67	97.163	79	70.597	72	64.001	78	76.104	71	67.054	74	79.942	57	45.041	70	63.896	61	104.608	66	73.963	74	61.532	60	89.203	76	56.986		104.047	66	78.044		74.642	69	55.623	66	108.041		87.723	63	67.107		99.415	71
86.25	67.345	67	50.772	70	84.497	67	97.132	80	70.597	72	64.001	79	76.104	71	67.054	74	79.932	57	45.041	70	63.931	61	104.608	66	73.963	74	61.532	60	89.203	76	56.986		104.047	66	78.044		74.642	69	55.623	66	108.041		87.723	63	67.107		99.415	71
86.375	67.345	67	50.772	70	84.497	67	97.132	80	70.597	72	64.001	79	76.104	71	67.054	74	79.932	57	45.041	70	63.931	61	104.613	66	73.963	74	61.532	60	89.203	76	56.986		104.112	67	78.033		74.642	69	55.623	66	108.042		87.723	63	67.107		99.415	71
86.5	67.345	67	50.772	70	84.497	67	97.132	80	70.626	72	64.02	79	76.104	71	67.042	74	79.932	57	45.041	70	63.931	61	104.613	66	74.026	74	61.578	60	89.164	76	56.986		104.112	67	78.033		74.642	69	55.623	66	108.042		87.723	63	67.107		99.359	71
86.625	67.342	66	50.772	70	84.432	67	97.132	80	70.626	72	64.02	79	76.104	71	67.042	74	79.932	57	45.041	70	63.931	60	104.613	66	74.026	74	61.578	60	89.164	76	56.986		104.112	67	78.033		74.642	69	55.623	66	108.042		87.745	63	67.107		99.359	70
86.75	67.342	66	50.772	70	84.432	67	97.132	80	70.626	72	64.02	79	76.044	71	67.042	74	79.932	57	45.041	70	63.931	60	104.613	66	74.026	74	61.578	60	89.164	76	56.986		104.112	67	78.033		74.667	69	55.623	66	108.042		87.745	63	67.107		99.359	70
86.875	67.342	66	50.772	70	84.432	67	97.132	80	70.626	72	64.02	79	76.044	71	67.042	74	79.932	57	45.041	70	63.931	60	104.613	66	74.026	74	61.578	60	89.164	76	56.986		104.158	67	78.033		74.667		55.623	66	108.042		87.745	63	67.138	70	99.359	70
87	67.342	66	50.861	70	84.432	67	97.132	80	70.626	71	64.02	79	76.044	71	67.042	74	79.932	57	45.041	70	63.931	60	104.619	66	74.026	74	61.578	60	89.164	76	56.986		104.158	67	78.087		74.667		55.623	66	108.042		87.745	63	67.138	70	99.359	70
87.125	67.342	66	50.861	70	84.432	67	97.132	80	70.626	71	64.02	79	76.044	71	67.042	74	79.913	57	44.988	70	63.972	60	104.619	66	74.026	74	61.578	60	89.114	76	57.035		104.158	67	78.087		74.667		55.593	66	108.042		87.745	63	67.138	72	99.305	70
87.25	67.342	66	50.861	71	84.432	67	97.132	80	70.626	71	64.02	79	76.044	71	67.042	74	79.913	57	44.988	69	63.972	60	104.619	67	74.039	74	61.689	60	89.114	76	57.035		104.158	67	78.087		74.667		55.593	66	108.034		87.756	63	67.138	71	99.305	70
87.375	67.342	66	50.861	71	84.432	67	97.132	80	70.614	71	64.017	79	76.044	71	67.032	74	79.913	57	44.988	69	63.972	60	104.619	67	74.039	73	61.689	60	89.114	76	57.035		104.158	67	78.087		74.667		55.593	66	108.034		87.756	63	67.138	71	99.305	70
87.5	67.345	66	50.861	71	84.34	67	97.143	81	70.614	71	64.017	79	76.031	71	67.032	74	79.913	57	44.988	69	63.972	60	104.619	67	74.039	73	61.689	60	89.114	76	57.035		104.18	67	78.087		74.667		55.593	66	108.034		87.756	63	67.138	71	99.305	70
87.625	67.345	66	50.861	71	84.34	67	97.143	81	70.614	71	64.017	79	76.031	71	67.032	74	79.913	57	44.988	69	63.972	61	104.619	67	74.039	73	61.689	60	89.114	76	57.035		104.18	67	78.219		74.701		55.593	66	108.034		87.756	64	67.138	71	99.305	70
87.75	67.345	66	50.861	71	84.34	67	97.143	81	70.614	71	64.017	80	76.031	72	67.032	74	79.913	57	44.988	69	63.972	61	104.619	67	74.039	73	61.689		89.114	76	57.035		104.18	67	78.219		74.701		55.593	66	108.019		87.756	64	67.135	71	99.305	70
87.875	67.345	66	50.861	71	84.34	67	97.143	81	70.614	71	64.017	80	76.031	72	67.032	74	79.869	57	44.988	69	63.972	61	104.619	67	74.039	73	61.689		89.06	76	57.035		104.18	67	78.219		74.701	69	55.593	66	108.019		87.756	64	67.135	72	99.239	69
88	67.345	66	50.861	71	84.34	68	97.143	81	70.614	71	64.017	80	76.031	72	67.032	74	79.869	57	44.988	69	64.029	61	104.619	67	74.039	73	61.689		89.06	76	57.035		104.195	67	78.219		74.701	69	55.593	66	108.019		87.748	64	67.135	72	99.239	69
88.125	67.345	66	50.912	72	84.34	68	97.141	81	70.614	71	64.017	80	76.031	72	67.032	74	79.869	57	44.988	69	64.029	61	104.607	67	74.039	73	61.689		89.06	76	57.083		104.195	67	78.219		74.701	69	55.593	66	108.019		87.748	64	67.135	72	99.239	69
88.25	67.345	66	50.912	72	84.254	68	97.141	81	70.568	71	64.017	80	76.072	72	67.027	74	79.869	57	44.988	69	64.029	61	104.607	68	73.963	73	61.745		89.06	76	57.083		104.195	67	78.382		74.701	69	55.557	66	108.019		87.748	64	67.135	72	99.239	69
88.375	67.358	66	50.912	72	84.254	68	97.141	81	70.568	71	63.998	80	76.072	72	67.027	74	79.869	57	45.069	69	64.029	61	104.607	68	73.963	73	61.745		89.06	76	57.083		104.195	67	78.382		74.743	69	55.557	66	108.01		87.748	64	67.135	72	99.239	69
88.5	67.358	66	50.912	72	84.254	68	97.141	81	70.568	70	63.998	80	76.072	72	67.027	74	79.869	57	45.069	69	64.029	61	104.607	68	73.963	73	61.745		89.06	75	57.083		104.195	67	78.382		74.743	69	55.557	65	108.01		87.748	64	67.135	72	99.147	69
88.625	67.358	66	50.912	72	84.254	68	97.141	81	70.568	70	63.998	80	76.072	72	67.027	74	79.846	57	45.069	69	64.029	61	104.607	68	73.963	72	61.745		88.99	75	57.083		104.208	67	78.382		74.743	69	55.557	65	108.01		87.729	64	67.135	72	99.147	69
88.75	67.358	66	50.912	73	84.254	68	97.126	82	70.568	70	63.998	80	76.072	72	67.027	74	79.846	57	45.069	69	64.029	61	104.586	68	73.963	72	61.745		88.99	75	57.083		104.208	67	78.382		74.743	69	55.557	65	108.01		87.729	64	67.088	72	99.147	69
88.875	67.358	66	50.912	73	84.254	68	97.126	82	70.568	70	63.998	80	76.072	72	67.027	74	79.846	57	45.069	69	64.066	61	104.586	68	73.963	72	61.745		88.99	75	57.083		104.208	67	78.572		74.743	69	55.557	65	108.004		87.729	64	67.088	72	99.147	69
89	67.358	66	50.912	73	84.254	68	97.126	82	70.568	70	63.998	81	76.14	72	67.027	74	79.846	57	45.069	69	64.066	61	104.586	68	73.963	72	61.745		88.99	75	57.083		104.208	67	78.572		74.743	69	55.557	65	108.004		87.729	64	67.088	72	99.147	69
89.125	67.358	66	50.912	73	84.178	68	97.126	82	70.579	70	63.998	81	76.14	72	67.029	74	79.846	57	45.069	68	64.066	61	104.586	68	73.876	72	61.796		88.99	75	57.113		104.242	67	78.572		74.795	69	55.557	65	108.004		87.729	64	67.088	72	99.147	69
89.25	67.372	66	50.944	73	84.178	68	97.126	82	70.579	70	63.998	81	76.14	72	67.029	74	79.846	57	45.069	68	64.066	61	104.586	69	73.876	72	61.796		88.99	75	57.113		104.242	68	78.572		74.795	68	55.557	65	108.004		87.729	65	67.088	72	99.071	68
89.375	67.372	66	50.944	73	84.178	68	97.096	82	70.579	70	63.969	81	76.14	72	67.029	74	79.814	57	45.069	68	64.066	61	104.562	69	73.876	72	61.796		88.919	75	57.113		104.242	68	78.572		74.795	68	55.557	65	108.004		87.723	65	67.088	72	99.071	68
89.5	67.372	66	50.944	73	84.178	68	97.096	82	70.579	70	63.969	81	76.14	72	67.029	74	79.814	57	45.069	68	64.066	61	104.562	69	73.876	72	61.796		88.919	75	57.113		104.242	68	78.781		74.795	68	55.511	65	107.995		87.723	65	67.088	73	99.071	68
89.625	67.372	66	50.944	74	84.178	68	97.096	82	70.579	70	63.969	81	76.14	72	67.029	74	79.814	57	45.069	68	64.066	61	104.562	69	73.876	72	61.796		88.919	75	57.113		104.242	68	78.781		74.795	68	55.511	65	107.995		87.723	65	67.088	73	99.071	68
89.75	67.372	66	50.944	74	84.178	68	97.096	82	70.579	70	63.969	81	76.225	72	67.029	74	79.814	57	45.039	68	64.077	61	104.562	69	73.876	71	61.796		88.919	75	57.113		104.281	68	78.781		74.795	68	55.511	65	107.995		87.723	65	67.013	73	99.071	68
89.875	67.372	66	50.944	74	84.178	68	97.096	82	70.579	70	63.969	81	76.225	73	67.029	74	79.814	57	45.039	68	64.077	61	104.534	69	73.876	71	61.796		88.919	75	57.113		104.281	68	78.781		74.841	68	55.511	65	107.995		87.723	65	67.013	73	99.01	68
90	67.372	66	50.944	74	84.071	68	97.071	83	70.553	70	63.969	81	76.225	73	67.039	74	79.814	57	45.039	68	64.077	61	104.534	69	73.805	71	61.796		88.919	75	57.113		104.281	68	78.781		74.841	68	55.511	65	107.993		87.734	65	67.013	73	99.01	68
90.125	67.384	66	50.944	74	84.071	68	97.071	83	70.553	70	63.969	81	76.225	73	67.039	74	79.814	57	45.039	68	64.077	61	104.534	69	73.805	71	61.792		88.872	75	57.13		104.281	68	79.01		74.841	68	55.511	65	107.993		87.734	65	67.013	73	99.01	68
90.25	67.384	66	50.944	74	84.071	68	97.071	83	70.553	69	63.957	81	76.225	73	67.039	74	79.791	57	45.039	68	64.077	61	104.534	70	73.805	71	61.792		88.872	75	57.13		104.319	68	79.01		74.841	68	55.511	65	107.993		87.734	65	67.013	73	99.01	68
90.375	67.384	66	50.944	74	84.071	68	97.071	83	70.553	69	63.957	81	76.304	73	67.039	74	79.791	57	45.039	68	64.077	61	104.534	70	73.805	71	61.792		88.872	75	57.13		104.319	68	79.01		74.841	68	55.511	65	107.993		87.734	65	67.013	73	99.01	68
90.5	67.384	66	50.914	74	84.071	68	97.071	83	70.553	69	63.957	81	76.304	73	67.039	74	79.791	57	45.039	68	64.077	61	104.515	70	73.805	71	61.792		88.872	75	57.13		104.319	68	79.01		74.841	68	55.511	64	107.998		87.734	65	67.013	73	98.957	68
90.625	67.384	66	50.914	75	84.071	68	97.087	83	70.553	69	63.957	81	76.304	73	67.039	74	79.791	57	45.039	68	64.077	61	104.515	70	73.805	71	61.792		88.872	75	57.13		104.319	68	79.243		74.879	68	55.48	64	107.998		87.779	65	67.013	73	98.957	67
90.75	67.384	66	50.914	75	84.01	68	97.087	83	70.553	69	63.957	82	76.304	73	67.039	74	79.791	57	45.039	68	64.089	61	104.515	70	73.805	70	61.792		88.841	75	57.13		104.35	68	79.243		74.879	68	55.48	64	107.998		87.779	65	66.947	73	98.957	67
90.875	67.384	66	50.914	75	84.01	69	97.087	83	70.542	69	63.957	82	76.304	73	67.054	74	79.791	57	45.039	68	64.089	61	104.515	70	73.787	70	61.792		88.841	75	57.13		104.35	68	79.243		74.879	68	55.48	64	107.998		87.779	65	66.947	73	98.957	67
91	67.368	66	50.914	75	84.01	69	97.087	83	70.542	69	63.957	82	76.304	73	67.054	74	79.766	57	45.049	68	64.089	62	104.515	70	73.787	70	61.792		88.841	75	57.13		104.35	68	79.243		74.879	68	55.48	64	107.998		87.779	65	66.947	73	98.957	67
91.125	67.368	66	50.914	75	84.01	69	97.087	83	70.542	69	63.957	82	76.352	73	67.054	74	79.766	57	45.049	68	64.089	62	104.506	71	73.787	70	61.751		88.841	75	57.177		104.35	68	79.243		74.879	68	55.48	64	108.023		87.779	65	66.947	73	98.899	67
91.25	67.368	66	50.914	75	84.01	69	97.116	83	70.542	69	63.943	82	76.352	74	67.054	74	79.766	57	45.049	68	64.089	62	104.506	71	73.787	70	61.751		88.841	75	57.177		104.35	68	79.471		74.879	68	55.48	64	108.023		87.779	65	66.947	73	98.899	67
91.375	67.368	66	50.914	75	84.01	69	97.116	84	70.542	69	63.943	82	76.352	74	67.054	74	79.766	57	45.049	67	64.089	62	104.506	71	73.787	70	61.751		88.841	75	57.177		104.354	68	79.471		74.913	68	55.48	64	108.023		87.807	65	66.947	73	98.899	67
91.5	67.368	66	50.914	75	83.935	69	97.116	84	70.542	69	63.943	82	76.352	74	67.054	74	79.766	57	45.049	67	64.089	62	104.506	71	73.787	70	61.751		88.824	75	57.177		104.354	68	79.471		74.913	68	55.48	64	108.023		87.807	65	66.947	73	98.899	67
91.625	67.368	66	50.906	75	83.935	69	97.116	84	70.581	69	63.943	82	76.352	74	67.054	74	79.766	57	45.049	67	64.134	62	104.5	71	73.787	70	61.751		88.824	75	57.177		104.354	68	79.471		74.913	68	55.48	64	108.056		87.807	65	66.895	73	98.899	67
91.75	67.368	66	50.906	76	83.935	69	97.116	84	70.581	69	63.943	82	76.352	74	67.072	74	79.778	57	45.049	67	64.134	62	104.5	71	73.766	70	61.751		88.824	75	57.177		104.354	68	79.471		74.913	68	55.448	64	108.056		87.807	65	66.895	73	98.899	67
91.875	67.368	66	50.906	76	83.935	69	97.141	84	70.581	69	63.943	82	76.352	74	67.072	74	79.778	57	45.049	67	64.134	62	104.5	71	73.766	69	61.751		88.824	75	57.177		104.354	68	79.591		74.913	67	55.448	64	108.056		87.807	65	66.895	73	98.855	67
92	67.338	66	50.906	76	83.935	69	97.141	84	70.581	69	63.943	82	76.343	74	67.072	74	79.778	57	45.049	67	64.134	62	104.5	72	73.766	69	61.751		88.824	75	57.177		104.334	68	79.591		74.913	67	55.448	64	108.056		87.829	65	66.895	73	98.855	67
92.125	67.338	66	50.906	76	83.935	69	97.141	84	70.581	69	63.943	82	76.343	74	67.072	74	79.778	57	45.049	67	64.134	62	104.5	72	73.766	69	61.716		88.824	75	57.22		104.334	68	79.591		74.951	67	55.448	63	108.094		87.829	65	66.895	73	98.855	67
92.25	67.338	66	50.906	76	83.935	69	97.141	84	70.581	69	63.897	82	76.343	74	67.072	74	79.778	57	45.049	67	64.134	62	104.506	72	73.766	69	61.716		88.792	74	57.22		104.334	68	79.591		74.951	67	55.448	63	108.094		87.829	65	66.895	73	98.855	67
92.375	67.338	66	50.906	76	83.858	69	97.141	84	70.581	69	63.897	82	76.343	74	67.072	74	79.778	57	45.049	67	64.134	62	104.506	72	73.766	69	61.716		88.792	74	57.22		104.334	68	79.591		74.951	67	55.448	63	108.094		87.829	65	66.895	73	98.855	66
92.5	67.338	66	50.906	76	83.858	69	97.156	84	70.616	69	63.897	82	76.343	74	67.072	74	79.766	57	45.006	67	64.176	62	104.506	72	73.746	69	61.716		88.792	74	57.22		104.334	68	79.591		74.951	67	55.448	63	108.094		87.829	65	66.895	73	98.844	66
92.625	67.338	66	50.906	76	83.858	69	97.156	84	70.616	69	63.897	82	76.343	75	67.097	74	79.766	57	45.006	67	64.176	62	104.506	72	73.746	69	61.716		88.792	74	57.22		104.3	68	79.606		74.951	67	55.448	63	108.134		87.83	65	66.83	73	98.844	66
92.75	67.338	66	50.906	76	83.858	69	97.156	84	70.616	69	63.897	82	76.314	75	67.097	74	79.766	57	45.006	67	64.176	62	104.515	72	73.746	69	61.716		88.792	74	57.22		104.3	68	79.606		74.951	67	55.448	63	108.134		87.83	64	66.83	73	98.844	66
92.875	67.313	66	50.856	76	83.858	69	97.156	84	70.616	68	63.897	82	76.314	75	67.097	74	79.766	57	45.006	67	64.176	62	104.515	72	73.746	68	61.716	58	88.736	74	57.22		104.3	68	79.606		74.983	67	55.419	63	108.134		87.83	64	66.83	73	98.844	66
93	67.313	66	50.856	76	83.858	69	97.156	84	70.616	68	63.897	82	76.314	75	67.097	74	79.766	57	45.006	67	64.176	62	104.515	73	73.746	68	61.716	58	88.736	74	57.22		104.3	68	79.606		74.983	67	55.419	63	108.134		87.83	64	66.83	73	98.838	66
93.125	67.313	66	50.856	76	83.78	69	97.148	84	70.616	68	63.897	82	76.314	75	67.097	74	79.766	57	45.006	67	64.176	62	104.515	73	73.746	68	61.719		88.736	74	57.238		104.271	68	79.606		74.983	67	55.419	63	108.176		87.83	64	66.83	73	98.838	66
93.25	67.313	66	50.856	76	83.78	69	97.148	84	70.626	68	63.838	82	76.314	75	67.097	74	79.738	57	45.006	67	64.176	62	104.515	73	73.746	68	61.719		88.736	74	57.238		104.271	68	79.606		74.983	68	55.419	63	108.176		87.83	64	66.83	73	98.838	66
93.375	67.313	66	50.856	77	83.78	69	97.148	84	70.626	68	63.838	82	76.314	75	67.097	74	79.738	57	45.006	67	64.22	62	104.527	73	73.719	68	61.719		88.736	74	57.238		104.271	69	79.556		74.983	67	55.419	63	108.176		87.808	64	66.83	73	98.838	66
93.5	67.313	66	50.856	77	83.78	69	97.148	84	70.626	68	63.838	82	76.314	75	67.114	74	79.738	57	45.006	66	64.22	62	104.527	73	73.719	68	61.719		88.736	74	57.238		104.271	69	79.556		74.983	67	55.419	62	108.176		87.808	64	66.83	73	98.838	66
93.625	67.313	66	50.856	77	83.78	69	97.148	84	70.626	68	63.838	82	76.298	76	67.114	74	79.738	57	45.006	66	64.22	62	104.527	73	73.719	68	61.719		88.736	74	57.238		104.271	69	79.556		75.003	67	55.419	62	108.176		87.808	64	66.768	73	98.827	66
93.75	67.313	66	50.856	77	83.78	69	97.128	84	70.626	68	63.838	82	76.298	76	67.114	74	79.738	57	45.038	66	64.22	62	104.527	74	73.719	68	61.719		88.655	74	57.238		104.258	69	79.556		75.003	67	55.419	62	108.211		87.808	64	66.768	73	98.827	66
93.875	67.281	66	50.856	77	83.78	69	97.128	84	70.626	68	63.838	82	76.298	76	67.114	74	79.738	57	45.038	66	64.22	62	104.542	74	73.719	67	61.719		88.655	74	57.238		104.258	69	79.556		75.003	67	55.419	62	108.211		87.808	64	66.768	73	98.827	65
94	67.281	66	50.856	77	83.706	69	97.128	84	70.626	68	63.838	82	76.298	76	67.114	74	79.738	57	45.038	66	64.22	62	104.542	74	73.719	67	61.806		88.655	74	57.238		104.258	69	79.556		75.003	68	55.403	62	108.211		87.808	64	66.768	73	98.827	65
94.125	67.281	66	50.847	77	83.706	69	97.128	84	70.653	68	63.838	82	76.298	76	67.114	74	79.697	57	45.038	66	64.22	62	104.542	74	73.753	67	61.806		88.655	74	57.238		104.258	69	79.535		75.003	68	55.403	62	108.211		87.785	64	66.768	73	98.827	65
94.25	67.281	66	50.847	77	83.706	69	97.128	84	70.653	68	63.79	82	76.298	76	67.114	74	79.697	57	45.038	66	64.301	62	104.542	74	73.753	67	61.806		88.655	74	57.22		104.258	69	79.535		75.003	68	55.403	62	108.237		87.785	64	66.768	73	98.827	65
94.375	67.281	66	50.847	77	83.706	69	97.099	84	70.653	68	63.79	82	76.326	76	67.118	74	79.697	57	45.038	66	64.301	62	104.542	74	73.753	67	61.806		88.655	74	57.22		104.246	69	79.535		75.022	68	55.403	62	108.237		87.785	64	66.768	73	98.794	65
94.5	67.281	66	50.847	77	83.706	69	97.099	84	70.653	68	63.79	82	76.326	76	67.118	74	79.697	57	45.038	66	64.301	62	104.56	74	73.753	67	61.806		88.563	74	57.22		104.246	69	79.535		75.022	68	55.403	62	108.237		87.785	64	66.768	73	98.794	65
94.625	67.281	66	50.847	77	83.706	69	97.099	84	70.653	69	63.79	82	76.326	77	67.118	74	79.697	57	45.038	66	64.301	62	104.56	75	73.753	67	61.806		88.563	74	57.22		104.246	69	79.535		75.022	69	55.403	62	108.237		87.785	64	66.702	73	98.794	65
94.75	67.263	66	50.847	77	83.626	69	97.099	84	70.653	69	63.79	82	76.326	77	67.118	74	79.697	57	45.038	66	64.301	62	104.56	75	73.753	67	61.806		88.563	74	57.22		104.246	69	79.535		75.022	69	55.403	61	108.268		87.782	64	66.702	73	98.794	65
94.875	67.263	66	50.847	77	83.626	69	97.099	84	70.653	69	63.79	82	76.326	77	67.118	74	79.662	57	45.038	66	64.301	62	104.56	75	73.753	67	61.891		88.563	74	57.22		104.227	69	79.606		75.022	69	55.403	61	108.268		87.782	64	66.702	35	98.794	65
95	67.263	66	50.847	77	83.626	69	97.091	84	70.636	69	63.79	82	76.384	77	67.118	74	79.662	57	45.038	66	64.352	62	104.582	75	73.793	67	61.891		88.563	74	57.22		104.227	69	79.606		75.022	69	55.403	61	108.268		87.782	64	66.702	36	98.746	65
95.125	67.263	66	50.847	77	83.626	69	97.091	84	70.636	69	63.79	82	76.384	77	67.118	74	79.662	57	44.99	66	64.352	62	104.582	75	73.793	66	61.891		88.563	74	57.22		104.227	69	79.606		75.022	69	55.375	61	108.268		87.782	64	66.702		98.746	65
95.25	67.263	66	50.853	77	83.626	69	97.091	84	70.636	69	63.751	82	76.384	77	67.124	74	79.662	57	44.99	66	64.352	62	104.582	75	73.793	66	61.891		88.473	74	57.215		104.227	69	79.606		75.035	69	55.375	61	108.304		87.782	64	66.702	73	98.746	65
95.375	67.263	66	50.853	77	83.626	69	97.091	84	70.636	69	63.751	82	76.384	77	67.124	74	79.662	57	44.99	66	64.352	62	104.582	75	73.793	66	61.891		88.473	74	57.215		104.227	69	79.606		75.035	69	55.375	61	108.304		87.805	64	66.702	73	98.746	65
95.5	67.263	66	50.853	77	83.626	69	97.128	84	70.636	69	63.751	82	76.384	77	67.124	74	79.662	57	44.99	66	64.352	62	104.582	76	73.793	66	61.891		88.473	74	57.215		104.202	69	79.706		75.035	69	55.375	61	108.304		87.805	64	66.702	73	98.746	65
95.625	67.275	66	50.853	77	83.553	69	97.128	84	70.636	69	63.751	82	76.384	77	67.124	74	79.639	57	44.99	66	64.352	63	104.606	76	73.891	66	62.015		88.473	74	57.215		104.202	69	79.706		75.035	69	55.375	61	108.304		87.805	64	66.651	49	98.674	65
95.75	67.275	66	50.853	77	83.553	69	97.128	84	70.636	69	63.751	82	76.464	78	67.124	74	79.639	57	44.99	66	64.352	63	104.606	76	73.891	66	62.015		88.473	74	57.215		104.202	69	79.706		75.035	69	55.375	61	108.304		87.805	64	66.651	73	98.674	65
95.875	67.275	66	50.853	77	83.553	69	97.128	84	70.611	69	63.751	82	76.464	78	67.124	74	79.639	57	44.99	66	64.396	63	104.606	76	73.891	66	62.015		88.473	74	57.215		104.202	69	79.706		75.035	69	55.375	61	108.331		87.805	64	66.651	48	98.674	65
96	67.275	66	50.853	77	83.553	69	97.128	84	70.611	69	63.751	82	76.464	78	67.124	74	79.639	57	44.99	65	64.396	63	104.606	76	73.891	66	62.015		88.402	74	57.215		104.202	69	79.706		75.042	69	55.375	60	108.331		87.805	64	66.651	73	98.674	65
96.125	67.275	66	50.853	77	83.553	69	97.178	84	70.611	69	63.751	82	76.464	78	67.124	74	79.639	57	44.99	65	64.396	63	104.633	76	73.891	66	62.015		88.402	74	57.215		104.172	69	79.823		75.042	69	55.375	60	108.331		87.829	64	66.651	73	98.674	65
96.25	67.275	66	50.853	77	83.553	69	97.178	84	70.611	69	63.71	82	76.464	78	67.114	74	79.639	57	44.99	65	64.396	63	104.633	76	73.891	66	62.015		88.402	74	57.215		104.172	69	79.823		75.042	69	55.346	60	108.331		87.829	64	66.651	73	98.674	64
96.375	67.275	66	50.853	77	83.486	69	97.178	84	70.611	69	63.71	82	76.571	78	67.114	74	79.639	57	45.079	65	64.396	63	104.633	76	73.997	66	62.015		88.402	74	57.195		104.172	68	79.823		75.042	69	55.346	60	108.333		87.829	64	66.651	73	98.581	64
96.5	67.299	66	50.87	77	83.486	69	97.178	84	70.611	69	63.71	82	76.571	78	67.114	74	79.58	57	45.079	65	64.396	63	104.633	77	73.997	65	62.103		88.402	74	57.195		104.172	68	79.823		75.042	69	55.346	60	108.333		87.829	64	66.651	73	98.581	64
96.625	67.299	66	50.87	77	83.486	69	97.178	83	70.611	69	63.71	82	76.571	78	67.114	74	79.58	57	45.079	65	64.396	63	104.633	77	73.997	65	62.103		88.402	74	57.195		104.172	68	79.823		75.042	69	55.346	60	108.333		87.829	64	66.617	73	98.581	64
96.75	67.299	66	50.87	77	83.486	69	97.234	83	70.602	69	63.71	82	76.571	78	67.114	74	79.58	57	45.079	65	64.473	63	104.643	77	73.997	65	62.103		88.352	74	57.195		104.147	68	79.96		75.042	69	55.346	60	108.333		87.862	64	66.617	73	98.581	64
96.875	67.299	66	50.87	77	83.486	69	97.234	83	70.602	69	63.71	82	76.571	79	67.114	74	79.58	57	45.079	65	64.473	63	104.643	77	73.997	65	62.103		88.352	74	57.195		104.147	68	79.96		75.026	69	55.346	60	108.333		87.862	64	66.617	73	98.581	64
97	67.299	66	50.87	78	83.486	69	97.234	83	70.602	69	63.71	82	76.571	79	67.114	74	79.58	57	45.079	65	64.473	63	104.643	77	73.997	65	62.103		88.352	74	57.195		104.147	68	79.96		75.026	69	55.346	60	108.293		87.862	64	66.617	73	98.581	64
97.125	67.299	66	50.87	78	83.486	68	97.234	83	70.602	69	63.71	82	76.685	79	67.1	74	79.58	56	45.079	65	64.473	63	104.643	77	73.981	65	62.103		88.352	74	57.195		104.147	68	79.96		75.026	70	55.346	60	108.293		87.862	64	66.617	73	98.483	64
97.25	67.354	66	50.87	78	83.408	68	97.278	83	70.602	69	63.692	82	76.685	79	67.1	74	79.58	56	45.079	65	64.473	63	104.643	77	73.981	65	62.103		88.352	74	57.195		104.147	68	79.96		75.026	70	55.346	59	108.293		87.862	64	66.617	73	98.483	64
97.375	67.354	66	50.997	78	83.408	68	97.278	83	70.602	69	63.692	82	76.685	79	67.1	74	79.504	56	45.079	65	64.473	63	104.614	77	73.981	65	62.172		88.331	74	57.195		104.142	68	80.111		75.026	71	55.317	59	108.293		87.922	64	66.617	73	98.483	64
97.5	67.354	66	50.997	78	83.408	68	97.278	83	70.602	69	63.692	81	76.685	79	67.1	74	79.504	56	45.079	65	64.596	63	104.614	77	73.981	65	62.172		88.331	74	57.169		104.142	68	80.111		75.026	71	55.317	59	108.293		87.922	64	66.584	73	98.483	64
97.625	67.354	66	50.997	78	83.408	68	97.278	83	70.603	69	63.692	81	76.685	79	67.1	74	79.504	56	45.09	65	64.596	63	104.614	78	73.981	65	62.172		88.331	74	57.169		104.142	68	80.111		75.032	71	55.317	59	108.256		87.922	64	66.584	73	98.483	64
97.75	67.354	66	50.997	78	83.408	68	97.278	83	70.603	69	63.692	81	76.77	79	67.1	74	79.504	56	45.09	65	64.596	63	104.614	78	73.981	65	62.172		88.331	74	57.169		104.142	68	80.111		75.032	71	55.317	59	108.256		87.922	64	66.584	73	98.427	64
97.875	67.354	66	50.997	78	83.408	68	97.274	82	70.603	69	63.692	81	76.77	79	67.1	74	79.504	56	45.09	65	64.596	63	104.58	78	73.981	65	62.172		88.331	74	57.169		104.128	68	80.111		75.032	72	55.317	59	108.256		87.922	64	66.584	73	98.427	64
98	67.354	66	50.997	78	83.344	68	97.274	82	70.603	69	63.692	81	76.77	79	67.094	74	79.504	56	45.09	65	64.596	63	104.58	78	73.934	65	62.172		88.331	74	57.169		104.128	68	80.261		75.032	72	55.317	59	108.256		87.943	64	66.584	73	98.427	64
98.125	67.454	66	50.997	78	83.344	68	97.274	82	70.603	69	63.692	81	76.77	80	67.094	74	79.504	56	45.09	65	64.596	63	104.58	78	73.934	65	62.172		88.324	74	57.169		104.128	68	80.261		75.032	72	55.317	59	108.229		87.943	64	66.584	73	98.427	64
98.25	67.454	66	50.997	78	83.344	68	97.274	82	70.603	69	63.698	81	76.77	80	67.094	74	79.429	56	45.09	65	64.596	63	104.58	78	73.934	64	62.192		88.324	74	57.169		104.128	68	80.261		75.032	72	55.317	59	108.229		87.943	64	66.584	73	98.427	64
98.375	67.454	66	50.997	78	83.344	68	97.274	82	70.603	69	63.698	81	76.77	80	67.094	74	79.429	56	45.09	65	64.722	63	104.58	78	73.934	64	62.192		88.324	74	57.169		104.128	68	80.261		75.039	72	55.317	59	108.229		87.943	64	66.584	73	98.372	64
98.5	67.454	66	51.063	78	83.344	68	97.244	82	70.572	69	63.698	81	76.805	80	67.094	74	79.429	56	45.09	65	64.722	63	104.538	78	73.934	64	62.192		88.324	73	57.187		104.113	68	80.261		75.039	72	55.308	59	108.229		87.943	64	66.568	73	98.372	64
98.625	67.454	66	51.063	78	83.344	68	97.244	82	70.572	69	63.698	81	76.805	80	67.094	74	79.429	56	45.09	64	64.722	63	104.538	78	73.934	64	62.192		88.324	73	57.187		104.113	68	80.412		75.039	72	55.308	58	108.229		87.943	64	66.568	73	98.372	64
98.75	67.454	66	51.063	78	83.284	68	97.244	82	70.572	69	63.698	81	76.805	80	67.094	74	79.429	56	45.09	64	64.722	63	104.538	78	73.934	64	62.192		88.32	73	57.187		104.113	68	80.412		75.039	72	55.308	58	108.184		87.945	64	66.568	73	98.372	64
98.875	67.578	66	51.063	78	83.284	68	97.244	82	70.572	69	63.698	81	76.805	80	67.092	74	79.429	56	45.121	64	64.722	63	104.538	78	73.899	64	62.192		88.32	73	57.187		104.113	68	80.412		75.039		55.308	58	108.184		87.945	64	66.568	73	98.372	64
99	67.578	66	51.063	78	83.284	68	97.244	82	70.572	69	63.698	81	76.805	80	67.092	74	79.37	56	45.121	64	64.722	63	104.538	78	73.899	64	62.192		88.32	73	57.187		104.113	68	80.412		75.039		55.308	58	108.184		87.945	64	66.568	73	98.372	64
99.125	67.578	66	51.063	78	83.284	68	97.244	82	70.572	69	63.733	81	76.805	80	67.092	74	79.37	56	45.121	64	64.867	63	104.497	78	73.899	64	62.192	58	88.32	73	57.187		104.09	68	80.59		75.065		55.308	58	108.184		87.945	64	66.568	73	98.323	64
99.25	67.578	66	51.063	78	83.284	68	97.2	81	70.572	69	63.733	81	76.809	80	67.092	74	79.37	56	45.121	64	64.867	63	104.497	79	73.899	64	62.208	58	88.32	73	57.187		104.09	68	80.59		75.065		55.308	58	108.184		87.945	64	66.568	73	98.323	64
99.375	67.578	66	51.063	78	83.284	68	97.2	81	70.564	69	63.733	81	76.809	80	67.092	74	79.37	56	45.121	64	64.867	63	104.497	79	73.899	64	62.208	58	88.32	73	57.187		104.09	68	80.59		75.065		55.308	58	108.136		87.926	64	66.559	73	98.323	64
99.5	67.578	66	51.063	78	83.284	68	97.2	81	70.564	69	63.733	81	76.809	81	67.092	74	79.37	56	45.121	64	64.867	63	104.497	79	73.899	64	62.208	58	88.304	73	57.201		104.09	68	80.59		75.065		55.308	58	108.136		87.926	64	66.559	73	98.323	64
99.625	67.665	66	51.063	78	83.209	68	97.2	81	70.564	69	63.733	81	76.809	81	67.092	74	79.37	56	45.121	64	64.867	63	104.497	79	73.899	64	62.208	58	88.304	73	57.201		104.09	68	80.59		75.065		55.292	58	108.136		87.926	64	66.559	73	98.323	64
99.75	67.665	66	51.047	78	83.209	68	97.2	81	70.564	69	63.733	81	76.809	81	67.103	74	79.37	56	45.121	64	64.867	63	104.462	79	73.862	64	62.208	58	88.304	73	57.201		104.069	68	80.777		75.065		55.292	58	108.136		87.926	64	66.559	73	98.276	63
99.875	67.665	66	51.047	78	83.209	68	97.189	81	70.564	69	63.733	80	76.809	81	67.103	74	79.307	56	45.121	64	65.004	63	104.462	79	73.862	64	62.208	58	88.304	73	57.201		104.069	68	80.777		75.091		55.292	58	108.136		87.926	64	66.559	73	98.276	63
100	68.503	66	51.047	78	83.209	68	97.189	81	70.564	69	63.781	80	76.809	81	67.103	74	79.307	56	45.121	64	65.004	63	104.462	79	73.862	64	62.208	58	88.304	73	57.201		104.069	68	80.777		75.091	74	55.292	58	108.084		87.926	64	66.559	73	98.276	63
100.125	68.503	66	51.047	78	83.209	68	97.189	80	70.564	69	63.781	80	76.799	81	67.103	74	79.307	56	45.121	64	65.004	63	104.462	79	73.862	64	62.208	58	88.304	73	57.201		104.069	68	80.777		75.091	73	55.292	58	108.084		87.897	64	66.559	73	98.276	63
100.25	68.503	66	51.047	78	83.209	68	97.189	80	70.553	69	63.781	80	76.799	81	67.103	74	79.307	56	45.121	64	65.004	63	104.462	79	73.862	64	62.206	59	88.257	73	57.201		104.061	68	80.777		75.091		55.292	58	108.084		87.897	64	66.559	73	98.276	63
100.375	68.503	66	51.047	78	83.141	68	97.189	80	70.553	69	63.781	80	76.799	81	67.103	74	79.307	56	45.077	64	65.004	63	104.432	79	73.862	64	62.206	60	88.257	73	57.201		104.061	68	80.948		75.091	73	55.292	57	108.084		87.897	64	66.535	73	98.254	63
100.5	68.503	66	51.047	79	83.141	68	97.202	80	70.553	69	63.781	80	76.799	81	67.103	74	79.307	56	45.077	64	65.004	63	104.432	79	73.862	64	62.206	60	88.257	73	57.205		104.061	68	80.948		75.091	35	55.292	57	108.035		87.897	64	66.535	73	98.254	63
100.625	68.503	66	51.047	79	83.141	68	97.202	80	70.553	69	63.781	80	76.799	81	67.125	74	79.307	56	45.077	64	65.115	63	104.432	80	73.824	64	62.206	61	88.257	73	57.205		104.061	68	80.948		75.129	73	55.292	57	108.035		87.897	64	66.535	73	98.254	63
100.75	68.594	66	51.047	79	83.141	68	97.202	80	70.553	70	63.781	80	76.799	81	67.125	74	79.242	56	45.077	64	65.115	63	104.432	80	73.824	64	62.206	61	88.257	73	57.205		104.061	68	80.948		75.129	74	55.283	57	108.035		87.897	64	66.535	73	98.254	63
100.875	68.594	66	51.047	79	83.141	68	97.202	79	70.553	70	63.789	80	76.815	81	67.125	74	79.242	56	45.077	64	65.115	63	104.432	80	73.824	64	62.206	61	88.257	73	57.205		104.076	68	80.948		75.129		55.283	57	108.035		87.858	64	66.535	73	98.254	63
101	68.594	66	50.98	79	83.141	68	97.216	79	70.548	70	63.789	80	76.815	81	67.125	74	79.242	56	45.077	64	65.115	63	104.416	80	73.824	64	62.206	62	88.187	73	57.205		104.076	68	81.024		75.129	73	55.283	57	108.035		87.858	64	66.535	73	98.224	63
101.125	68.594	66	50.98	79	83.141	68	97.216	79	70.548	70	63.789	80	76.815	81	67.125	74	79.242	56	45.077	64	65.115	63	104.416	80	73.824	64	62.206	62	88.187	73	57.205		104.076	68	81.024		75.129		55.283	57	108.009		87.858	64	66.535	73	98.224	63
101.25	68.594	66	50.98	79	83.084	68	97.216	79	70.548	70	63.789	80	76.815	81	67.125	74	79.242	56	45.077	64	65.115	63	104.416	80	73.824	64	62.187	62	88.187	74	57.205		104.076	67	81.024		75.129		55.283	57	108.009		87.858	64	66.531	73	98.224	63
101.375	68.594	66	50.98	79	83.084	68	97.216	79	70.548	70	63.789	80	76.815	81	67.125	74	79.242	56	45.077	63	65.201	63	104.416	80	73.824	64	62.187	62	88.187	74	57.205		104.097	67	81.024		75.171		55.283	57	108.009		87.858	64	66.531	73	98.224	63
101.5	68.69	66	50.98	79	83.084	68	97.216	79	70.548	70	63.789	80	76.815	81	67.141	74	79.216	56	45.077	63	65.201	63	104.414	80	73.803	64	62.187	62	88.187	74	57.205		104.097	67	81.024		75.171		55.283	57	108.009		87.858	65	66.531	73	98.224	63
101.625	68.69	66	50.98	79	83.084	68	97.197	78	70.548	70	63.789	80	76.856	81	67.141	74	79.216	56	45.099	63	65.201	63	104.414	80	73.803	64	62.187	63	88.187	74	57.207		104.097	67	81.024		75.171		55.283	57	108.009		87.802	65	66.531	73	98.194	63
101.75	68.69	66	50.98	79	83.084	68	97.197	78	70.548	70	63.789	80	76.856	82	67.141	74	79.216	56	45.099	63	65.201	63	104.414	80	73.803	64	62.187	63	88.107	74	57.207		104.097	67	81.042		75.171		55.275	57	107.993		87.802	65	66.531	73	98.194	63
101.875	68.69	66	50.98	79	83.084	68	97.197	78	70.538	70	63.757	80	76.856	82	67.141	74	79.216	56	45.099	63	65.201	63	104.414	80	73.803	64	62.187	63	88.107	74	57.207		104.097	67	81.042		75.171	73	55.275	57	107.993		87.802	65	66.531	73	98.194	63
102	68.69	66	50.98	79	83.021	68	97.197	78	70.538	70	63.757	80	76.856	82	67.141	74	79.216	56	45.099	63	65.201	63	104.414	80	73.803	64	62.187	63	88.107	74	57.207		104.126	67	81.042		75.171	74	55.275	57	107.993		87.802	65	66.531		98.194	63
102.125	68.69	66	50.98	79	83.021	68	97.197	78	70.538	70	63.757	79	76.856	82	67.141	74	79.216	56	45.099	63	65.201	63	104.419	80	73.803	64	62.209	64	88.107	74	57.207		104.126	67	81.042		75.217	74	55.275	57	107.993		87.802	65	66.519		98.194	63
102.25	68.772	66	50.95	79	83.021	68	97.197	78	70.538	70	63.757	79	76.913	82	67.141	74	79.216	56	45.099	63	65.284	63	104.419	80	73.813	64	62.209	64	88.107	74	57.207		104.126	67	81.042		75.217	74	55.275	57	107.986		87.802	65	66.519		98.18	63
102.375	68.772	66	50.95	79	83.021	68	97.14	77	70.538	70	63.757	79	76.913	82	67.156	74	79.187	56	45.099	63	65.284	63	104.419	80	73.813	64	62.209	64	88.107	74	57.207		104.126	67	81.042		75.217	74	55.275	57	107.986		87.755	65	66.519		98.18	63
102.5	68.772	66	50.95	80	83.021	68	97.14	77	70.538	70	63.757	79	76.913	82	67.156	74	79.187	56	45.099	63	65.284	63	104.419	80	73.813	64	62.209	64	88.02	74	57.207		104.158	67	81.033		75.217	74	55.275	57	107.986		87.755	65	66.519		98.18	63
102.625	68.772	66	50.95	80	83.021	68	97.14	77	70.538	70	63.757	79	76.913	82	67.156	74	79.187	56	45.099	63	65.284	63	104.435	80	73.813	64	62.209	65	88.02	74	57.227		104.158	67	81.033		75.217	74	55.275	57	107.986		87.755	65	66.519		98.18	63
102.75	68.772	66	50.95	80	83.021	68	97.14	77	70.574	70	63.757	79	76.913	82	67.156	74	79.187	56	45.099	63	65.284	63	104.435	80	73.813	64	62.209	65	88.02	74	57.227		104.158	67	81.033		75.217	74	55.275	57	107.986		87.755	65	66.519		98.18	63
102.875	68.772	66	50.95	80	82.959	68	97.14	77	70.574	70	63.703	79	76.913	82	67.156	74	79.187	56	45.099	63	65.284	63	104.435	80	73.813	64	62.209	66	88.02	74	57.227		104.158	67	81.033		75.279	74	55.279	57	107.976		87.755	65	66.519		98.177	63
103	68.772	66	50.95	80	82.959	68	97.14	77	70.574	70	63.703	79	76.972	82	67.156	74	79.187	56	45.091	63	65.356	63	104.435	80	73.883	64	62.234	44	88.02	74	57.227		104.187	67	81.033		75.279	74	55.279	57	107.976		87.75	65	66.519		98.177	63
103.125	68.834	66	50.95	80	82.959	68	97.072	76	70.574	70	63.703	79	76.972	82	67.156	74	79.15	56	45.091	63	65.356	63	104.435	80	73.883	64	62.234	44	88.02	74	57.227		104.187	67	81.033		75.279	74	55.279	57	107.976		87.75	65	66.499		98.177	63
103.25	68.834	66	50.95	80	82.959	68	97.072	76	70.574	70	63.703	79	76.972	82	67.155	74	79.15	56	45.091	63	65.356	63	104.452	80	73.883	64	62.234		88.02	74	57.227		104.187	67	81.031		75.279	74	55.279	57	107.976		87.75	66	66.499		98.177	63
103.375	68.834	66	50.95	80	82.959	68	97.072	76	70.574	70	63.703	79	76.972	82	67.155	74	79.15	56	45.091	63	65.356	63	104.452	80	73.883	64	62.234		87.94	74	57.227		104.187	67	81.031		75.279	74	55.279	57	107.978		87.75	66	66.499		98.177	63
103.5	68.834	66	50.929	80	82.959	68	97.072	76	70.609	70	63.703	79	76.972	82	67.155	74	79.15	56	45.091	63	65.356	63	104.452	80	73.883	64	62.234		87.94	74	57.227		104.187	67	81.031		75.279	75	55.279	57	107.978		87.75	66	66.499		98.171	63
103.625	68.834	66	50.929	80	82.913	68	97.072	76	70.609	70	63.703	79	76.972	82	67.155	74	79.15	56	45.091	63	65.356	63	104.452	80	73.883	64	62.234		87.94	74	57.232		104.206	67	81.031		75.342	75	55.279	57	107.978		87.75	66	66.499		98.171	63
103.75	68.834	66	50.929	80	82.913	68	97.036	76	70.609	71	63.703	79	77.009	82	67.155	74	79.15	56	45.091	63	65.356	63	104.475	80	73.928	64	62.234		87.94	74	57.232		104.206	67	81.031		75.342	75	55.279	56	107.978		87.748	66	66.499		98.171	63
103.875	68.895	66	50.929	80	82.913	68	97.036	75	70.609	71	63.703	79	77.009	82	67.155	74	79.15	56	45.091	63	65.415	63	104.475	80	73.928	64	62.234		87.94	74	57.232		104.206	67	81.107		75.342	75	55.279	56	107.996		87.748	66	66.499		98.171	63
104	68.895	66	50.929	80	82.913	68	97.036	75	70.609	71	63.652	78	77.009	82	67.155	74	79.105	56	45.091	63	65.415	63	104.475	80	73.928	64	62.281	67	87.94	74	57.232		104.206	67	81.107		75.342	75	55.29	56	107.996		87.748	66	66.479		98.171	63
104.125	68.895	66	50.929	80	82.913	68	97.036	75	70.609	71	63.652	78	77.009	82	67.157	74	79.105	56	45.091	63	65.415	63	104.475	80	73.928	64	62.281	66	87.883	74	57.232		104.232	67	81.107		75.342	75	55.29	56	107.996		87.748	66	66.479	71	98.147	63
104.25	68.895	66	50.929	81	82.913	68	97.036	75	70.609	71	63.652	78	77.009	82	67.157	74	79.105	56	45.091	63	65.415	63	104.475	80	73.928	64	62.281	66	87.883	74	57.232		104.232	67	81.107		75.342	75	55.29	56	107.996		87.748	66	66.479	71	98.147	62
104.375	68.895	66	50.929	81	82.868	68	97.034	75	70.643	71	63.652	78	77.009	82	67.157	74	79.105	56	45.091	63	65.415	63	104.494	80	73.928	64	62.281	66	87.883	74	57.232		104.232	67	81.107		75.402	75	55.29	56	107.996		87.744	66	66.479	71	98.147	62
104.5	68.895	66	50.929	81	82.868	68	97.034	75	70.643	71	63.652	78	77.004	82	67.157	74	79.105	56	45.005	63	65.415	63	104.494	80	73.928	64	62.281	66	87.883	74	57.232		104.232	67	81.211		75.402	75	55.29	56	108.016		87.744	66	66.479		98.147	62
104.625	68.95	66	50.916	81	82.868	68	97.034	74	70.643	71	63.652	78	77.004	81	67.157	74	79.105	56	45.005	63	65.415	63	104.494	80	73.917	64	62.281	66	87.883	74	57.232		104.232	67	81.211		75.402	75	55.29	56	108.016		87.744	67	66.479		98.147	62
104.75	68.95	43	50.916	81	82.868	68	97.034	74	70.643	71	63.652	78	77.004	81	67.157	74	79.088	56	45.005	63	65.469	63	104.494	80	73.917	64	62.281	66	87.84	74	57.23		104.269	67	81.211		75.402	75	55.29	56	108.016		87.744	67	66.479	70	98.147	62
104.875	68.95		50.916	81	82.868	68	97.034	74	70.643	71	63.652	78	77.004	81	67.157	74	79.088	56	45.005	63	65.469	63	104.506	80	73.917	64	62.346	66	87.84	74	57.23		104.269	67	81.211		75.402	75	55.29	56	108.016		87.744	67	66.477	70	98.11	62
105	68.95	67	50.916	81	82.868	68	97.057	74	70.643	71	63.612	78	77.004	81	67.157	74	79.088	56	45.005	63	65.469	63	104.506	80	73.917	64	62.346	66	87.84	74	57.23		104.269	67	81.211		75.402	75	55.291	56	108.033		87.744	67	66.477	70	98.11	62
105.125	68.95		50.916	81	82.868	68	97.057	74	70.685	71	63.612	78	77.004	81	67.135	74	79.088	56	45.005	63	65.469	63	104.506	80	73.917	64	62.346	66	87.84	75	57.23		104.269	67	81.284		75.455	75	55.291	56	108.033		87.742	67	66.477	33	98.11	62
105.25	68.95		50.916	81	82.812	68	97.057	74	70.685	71	63.612	78	77.004	81	67.135	74	79.088	56	45.005	63	65.469	63	104.506	80	73.917	64	62.346	66	87.84	75	57.23		104.309	67	81.284		75.455	75	55.291	56	108.033		87.742	67	66.477	71	98.11	62
105.375	69.062		50.916	81	82.812	68	97.057	73	70.685	71	63.612	78	76.954	81	67.135	74	79.088		45.005		65.469	63	104.506	80	73.917	64	62.346	66	87.84	75	57.23		104.309	67	81.284		75.455	75	55.291	56	108.033		87.742	67	66.477	70	98.11	62
105.5	69.062		50.916	81	82.812	68	97.09	73	70.685	71	63.612	78	76.954	81	67.135	74	79.058		45.005		65.555	63	104.518	80	73.857	64	62.346	66	87.809	75	57.23		104.309	67	81.284		75.455	75	55.291	56	108.047		87.742	67	66.477	70	98.075	62
105.625	69.062		50.916	81	82.812	68	97.09	73	70.685	71	63.612	78	76.954	81	67.135	74	79.058		45.005		65.555	63	104.518	80	73.857	64	62.346	66	87.809	75	57.23		104.309	67	81.284		75.455	75	55.291	56	108.047		87.742	67	66.477	70	98.075	62
105.75	69.062		50.916	82	82.812	68	97.09	73	70.685	71	63.612	77	76.954	81	67.135	74	79.058		45.08		65.555	63	104.518	80	73.857	64	62.393	66	87.809	75	57.214		104.341	67	81.367		75.509	75	55.291	56	108.047		87.732	67	66.512	70	98.075	62
105.875	69.062		50.918	82	82.812	68	97.09	73	70.716	71	63.612	77	76.954	81	67.135	74	79.058		45.08		65.555	63	104.518	80	73.857	64	62.393	66	87.809	75	57.214		104.341	67	81.367		75.509	75	55.291	56	108.047		87.732	67	66.512	70	98.075	62
106	69.062		50.918	82	82.753	68	97.09	73	70.716	71	63.569	77	76.954	81	67.109	74	79.058		45.08		65.555	63	104.523	80	73.857	64	62.393	66	87.809	75	57.214		104.341	67	81.367		75.509	75	55.291	56	108.047		87.732	68	66.512	70	98.075	62
106.125	69.062		50.918	82	82.753	68	97.12	72	70.716	71	63.569	77	76.954	81	67.109	74	79.058		45.08		65.555	63	104.523	80	73.857	65	62.393	66	87.809	75	57.214		104.341	66	81.367		75.509	75	55.283	56	108.055		87.732	68	66.512	35	98.024	62
106.25	69.103	67	50.918	82	82.753	68	97.12	72	70.716	71	63.569	77	76.888	81	67.109	74	79.058		45.08		65.555	63	104.523	80	73.857	65	62.393	66	87.793	75	57.214		104.341	66	81.367		75.509	75	55.283	56	108.055		87.732	68	66.512	70	98.024	62
106.375	69.103	67	50.918	82	82.753	68	97.12	72	70.716	71	63.569	77	76.888	81	67.109	74	79.01		45.08		65.636	63	104.523	80	73.801	65	62.393	66	87.793	75	57.214		104.36	66	81.367		75.509	76	55.283	57	108.055		87.732	68	66.512	70	98.024	62
106.5	69.103	67	50.918	82	82.753	68	97.12	72	70.716	71	63.569	77	76.888	81	67.109	75	79.01		45.08		65.636	63	104.523	79	73.801	65	62.393	66	87.793	75	57.214		104.36	66	81.418		75.561	75	55.283	57	108.055		87.711	68	66.512	69	98.024	62
106.625	69.103	67	50.918	82	82.753	68	97.12	72	70.716	71	63.569	77	76.888	81	67.109	75	79.01		45.08		65.636	63	104.528	79	73.801	65	62.432	66	87.793	75	57.214		104.36	66	81.418		75.561	75	55.283	57	108.051		87.711	68	66.549	45	98.024	62
106.75	69.103	67	50.918	82	82.717	68	97.131	72	70.729	71	63.569	77	76.888	81	67.109	75	79.01		45.08	63	65.636	63	104.528	79	73.801	65	62.432	66	87.793	75	57.238		104.36	66	81.418		75.561	75	55.283	57	108.051		87.711	68	66.549	69	98.024	62
106.875	69.103	67	50.918	82	82.717	68	97.131	71	70.729	72	63.569	77	76.888	81	67.109	75	79.01		45.08	63	65.636	63	104.528	79	73.801	65	62.432	67	87.783	75	57.238		104.36	66	81.418		75.561	75	55.283	57	108.051		87.711	68	66.549	69	97.946	62
107	69.165	67	50.912	82	82.717	68	97.131	71	70.729	72	63.54	77	76.888	80	67.083	75	79.01		45.138	63	65.636	63	104.528	79	73.801	65	62.432	67	87.783	75	57.238		104.36	66	81.418		75.561	75	55.283	57	108.051		87.711	68	66.549	33	97.946	62
107.125	69.165	67	50.912	82	82.717	68	97.131	71	70.729	72	63.54	77	76.83	80	67.083	75	79.01		45.138	63	65.702	63	104.526	79	73.801	65	62.432	67	87.783	75	57.238		104.36	66	81.453		75.561	75	55.283	57	108.051		87.711	69	66.549		97.946	62
107.25	69.165	67	50.912	83	82.717	68	97.131	71	70.729	72	63.54	77	76.83	80	67.083	75	78.938		45.138	63	65.702	63	104.526	79	73.772	65	62.432	67	87.783	75	57.238		104.36	66	81.453		75.615	75	55.282	57	108.049		87.687	69	66.549		97.946	62
107.375	69.165	67	50.912	83	82.717	68	97.102	71	70.729	72	63.54	76	76.83	80	67.083	75	78.938		45.138	63	65.702	63	104.526	79	73.772	65	62.432	67	87.783	75	57.238		104.36	66	81.453		75.615	75	55.282	57	108.049		87.687	69	66.549	45	97.946	62
107.5	69.165	67	50.912	83	82.717	68	97.102	71	70.729	72	63.54	76	76.83	80	67.083	75	78.938		45.138	63	65.702	63	104.526	79	73.772	65	62.511	67	87.783	76	57.238		104.345	66	81.453		75.615	75	55.282	57	108.049		87.687	69	66.598	69	97.902	62
107.625	69.165	67	50.912	83	82.663	68	97.102	71	70.722	72	63.54	76	76.83	80	67.083	75	78.938		45.138	63	65.702	63	104.526	79	73.772	65	62.511	67	87.769	76	57.238		104.345	66	81.453		75.615	75	55.282	57	108.049		87.687	69	66.598	68	97.902	62
107.75	69.246	67	50.912	83	82.663	68	97.102	70	70.722	72	63.54	76	76.83	80	67.083	75	78.938		45.138	63	65.702	63	104.514	79	73.772	65	62.511	67	87.769	76	57.259		104.345	66	81.453		75.615	75	55.282	57	108.051		87.687	69	66.598	45	97.902	62
107.875	69.246	67	50.912	83	82.663	68	97.102	70	70.722	72	63.54	76	76.824	80	67.065	75	78.938		45.138	63	65.702	63	104.514	79	73.772	65	62.511	67	87.769	76	57.259		104.345	66	81.503		75.615	75	55.282	57	108.051		87.677	69	66.598	68	97.902	62
108	69.246	67	50.912	83	82.663	68	97.066	70	70.722	72	63.523	76	76.824	80	67.065	75	78.938		45.299	63	65.732	63	104.514	79	73.779	65	62.511	67	87.769	76	57.259		104.345	66	81.503		75.679	75	55.282	57	108.051		87.677	69	66.598	68	97.902
108.125	69.246	67	50.912	83	82.663	68	97.066	70	70.722	72	63.523	76	76.824	80	67.065	75	78.868		45.299	63	65.732	63	104.514	79	73.779	65	62.511	67	87.769	76	57.259		104.344	66	81.503		75.679	75	55.282	57	108.051		87.677	70	66.598	68	97.871
108.25	69.246	67	50.928	83	82.663	68	97.066	70	70.722	72	63.523	76	76.824	80	67.065	75	78.868		45.299	63	65.732	63	104.514	79	73.779	65	62.511	67	87.754	76	57.259		104.344	66	81.503		75.679	75	55.284	57	108.055		87.677	70	66.698	69	97.871
108.375	69.246	67	50.928	84	82.615	68	97.066	70	70.748	72	63.523	76	76.824	80	67.065	75	78.868	57	45.299	63	65.732	63	104.487	78	73.779	65	62.544	67	87.754	76	57.259		104.344	66	81.503		75.679	75	55.284	57	108.055		87.677	70	66.698	32	97.871
108.5	69.32	68	50.928	84	82.615	68	97.066	70	70.748	72	63.523	76	76.824	79	67.065	75	78.868	56	45.299	63	65.732	63	104.487	78	73.779	65	62.544	67	87.754	76	57.259		104.344	66	81.517		75.679	75	55.284	57	108.055		87.677	70	66.698	67	97.871	62
108.625	69.32	68	50.928	84	82.615	68	97.066	69	70.748	72	63.523	76	76.853	79	67.065	75	78.868	56	45.299	63	65.732	63	104.487	78	73.779	65	62.544	67	87.754	76	57.259		104.351	66	81.517		75.748	75	55.284	57	108.055		87.662	70	66.698	67	97.871	62
108.75	69.32	68	50.928	84	82.615	68	97.029	69	70.748	72	63.523	75	76.853	79	67.065	75	78.868	56	45.299	63	65.732	63	104.487	78	73.779	65	62.544	67	87.754	76	57.259		104.351	66	81.517		75.748	75	55.284	57	108.055		87.662	70	66.698	44	97.871	62
108.875	69.32	68	50.928	84	82.615	68	97.029	69	70.748	72	63.53	75	76.853	79	67.048	75	78.868	56	45.299	63	65.785	63	104.487	78	73.752	65	62.544	67	87.813	76	57.27		104.351	66	81.517		75.748	75	55.284	57	108.078		87.662	70	66.698	67	97.833	62
109	69.32		50.928	84	82.615	68	97.029	69	70.748	72	63.53	75	76.853	79	67.048	75	78.801	56	45.51	63	65.785	63	104.465	78	73.752	65	62.544	67	87.813	76	57.27		104.351	66	81.517		75.748	75	55.284	57	108.078		87.662	70	66.816	67	97.833	62
109.125	69.32		50.928	84	82.587	68	97.029	69	70.748	72	63.53	75	76.853	79	67.048	75	78.801	56	45.51	63	65.785	63	104.465	78	73.752	65	62.544	67	87.813	76	57.27		104.351	66	81.517		75.748	75	55.284	57	108.078		87.662	70	66.816	43	97.833	62
109.25	69.32		50.928	84	82.587	68	97.029	69	70.76	72	63.53	75	76.853	79	67.048	75	78.801	56	45.51	63	65.785	63	104.465	78	73.752	65	62.544	67	87.813	76	57.27		104.356	66	81.551		75.748	75	55.284	57	108.078		87.647	70	66.816	67	97.833	62
109.375	69.382	69	50.916	84	82.587	68	97.008	69	70.76	72	63.53	75	76.895	79	67.048	75	78.801	56	45.51	63	65.785	63	104.465	78	73.752	65	62.534	67	87.813	76	57.27		104.356	66	81.551		75.81	75	55.276	57	108.109		87.647	71	66.816	44	97.833	63
109.5	69.382	68	50.916	84	82.587	68	97.008	69	70.76	72	63.53	75	76.895	79	67.048	75	78.801	56	45.51	63	65.785	63	104.439	77	73.752	65	62.534	67	87.813	76	57.27		104.356	66	81.551		75.81	75	55.276	57	108.109		87.647	71	66.816	66	97.806	63
109.625	69.382	68	50.916	84	82.587	68	97.008	69	70.76	72	63.53	75	76.895	79	67.048	75	78.801		45.51	63	65.785	63	104.439	77	73.752	65	62.534	67	87.813	76	57.27		104.356	66	81.551		75.81	74	55.276	57	108.109		87.647	71	66.816	66	97.806	63
109.75	69.382	68	50.916	84	82.587	68	97.008	69	70.76	72	63.555	75	76.895	78	67.04	75	78.782		45.51	63	65.799	63	104.439	77	73.709	65	62.534	67	87.735	76	57.27		104.357	66	81.551		75.81	74	55.276	58	108.109		87.647	71	66.906	66	97.806	63
109.875	69.382	68	50.916	84	82.587	68	97.023	68	70.76	72	63.555	75	76.895	78	67.04	75	78.782		45.695	63	65.799	63	104.439	77	73.709	65	62.534	67	87.735	76	57.267		104.357	66	81.594		75.81	74	55.276	58	108.135		87.647	71	66.906	66	97.806	63
110	69.382	69	50.916	84	82.54	68	97.023	68	70.76	72	63.555	75	76.895	78	67.04	75	78.782		45.695	63	65.799	63	104.439	77	73.709	65	62.534	67	87.735	77	57.267		104.357	66	81.594		75.81	74	55.276	58	108.135		87.658	71	66.906	66	97.806	63
110.125	69.461	69	50.916	84	82.54	68	97.023	68	70.739	72	63.555	74	76.935	78	67.04	75	78.782		45.695	63	65.799	63	104.418	77	73.709	65	62.534	67	87.735	77	57.267		104.357	65	81.594		75.867	74	55.276	58	108.135		87.658	71	66.906	66	97.794	63
110.25	69.461	69	50.916	84	82.54	68	97.023	68	70.739	72	63.555	74	76.935	78	67.04	75	78.782		45.695	63	65.799	63	104.418	77	73.709	65	62.542	67	87.735	77	57.267		104.357	65	81.594		75.867	74	55.276	58	108.135		87.658	71	66.906	65	97.794	63
110.375	69.461	69	50.916	84	82.54	68	97.023	68	70.739	72	63.555	74	76.935	78	67.04	75	78.782		45.695	63	65.799	63	104.418	77	73.709	65	62.542	67	87.727	77	57.267		104.362	65	81.594		75.867	74	55.276	58	108.156		87.658	71	66.906	65	97.794	63
110.5	69.461	69	50.916	84	82.54	68	97.052	68	70.739	72	63.555	74	76.935	78	67.04	75	78.783		45.695	63	65.799	63	104.418	77	73.709	65	62.542	67	87.727	77	57.267		104.362	65	81.594		75.867	74	55.267	58	108.156		87.658	72	66.99	65	97.794	63
110.625	69.461	69	50.917	85	82.54	68	97.052	68	70.739	72	63.555	74	76.935	78	67.045	75	78.783		45.695	63	65.785	63	104.418	76	73.709	65	62.542	67	87.727	77	57.267		104.362	65	81.661		75.867	74	55.267	58	108.156		87.665	72	66.99	65	97.794	63
110.75	69.461	69	50.917	85	82.473	68	97.052	68	70.739	72	63.556	74	76.935	78	67.045	75	78.783	57	45.695	63	65.785	63	104.41	76	73.653	65	62.542	67	87.727	77	57.267		104.362	65	81.661		75.867	74	55.267	58	108.156		87.665	72	66.99	65	97.789	63
110.875	69.522	69	50.917	85	82.473	68	97.052	68	70.739	72	63.556	74	76.947	77	67.045	75	78.783		45.871	63	65.785	63	104.41	76	73.653	65	62.542	67	87.727	77	57.284		104.361	65	81.661		75.912	74	55.267	58	108.156		87.665	72	66.99	65	97.789	63
111	69.522	69	50.917	85	82.473	68	97.052	68	70.761	72	63.556	74	76.947	77	67.045	75	78.783		45.871	63	65.785	63	104.41	76	73.653	65	62.542	67	87.727	77	57.284		104.361	65	81.661		75.912	74	55.267	58	108.163		87.665	72	66.99	65	97.789	63
111.125	69.522	69	50.917	85	82.473	68	97.088	67	70.761	72	63.556	74	76.947	77	67.045	75	78.783		45.871	63	65.785	63	104.41	76	73.653	65	62.542	67	87.71	77	57.284		104.361	65	81.661		75.912	74	55.267	59	108.163		87.665	72	66.99	65	97.789	63
111.25	69.522	69	50.917	85	82.473	68	97.088	67	70.761	72	63.556	74	76.947	77	67.045	75	78.777		45.871	63	65.785	63	104.418	76	73.653	65	62.556	67	87.71	77	57.284		104.361	65	81.748		75.912	74	55.267	59	108.163		87.665	72	66.99	65	97.793	63
111.375	69.522	69	50.917	85	82.473	68	97.088	67	70.761	72	63.556	74	76.947	77	67.045	75	78.777		45.871	63	65.785	63	104.418	76	73.653	65	62.556	67	87.71	77	57.284		104.361	65	81.748		75.912	74	55.267	59	108.163		87.668	72	67.045	65	97.793	63
111.5	69.522	69	50.917	85	82.448	68	97.088	67	70.761	72	63.556	74	76.947	77	67.051	75	78.777		45.871	63	65.785	63	104.418	75	73.622	65	62.556	67	87.71	77	57.284		104.362	65	81.748		75.912	73	55.267	59	108.155		87.668	72	67.045	43	97.793	63
111.625	69.557	69	50.917	85	82.448	68	97.119	67	70.761	72	63.55	74	76.947	77	67.051	75	78.777		45.871	63	65.765	63	104.418	75	73.622	66	62.556	67	87.71	77	57.284		104.362	65	81.748		75.955	73	55.275	59	108.155		87.668	72	67.045	64	97.793	63
111.75	69.557	70	50.913	85	82.448	68	97.119	67	70.781	71	63.55	74	76.909	77	67.051	75	78.777		45.871	63	65.765	63	104.418	75	73.622	66	62.556	67	87.71	77	57.284		104.362	65	81.748		75.955	73	55.275	59	108.155		87.668	73	67.045	64	97.793	63
111.875	69.557	70	50.913	85	82.448	68	97.119	67	70.781	71	63.55	73	76.909	77	67.051	75	78.777	56	45.871	63	65.765	63	104.437	75	73.622	66	62.556	67	87.673	77	57.287		104.362	65	81.851		75.955	73	55.275	59	108.155		87.668	73	67.045	64	97.811	63
112	69.557	70	50.913	85	82.448	68	97.119	67	70.781	71	63.55	73	76.909	76	67.051	75	78.775	56	46.018	63	65.765	63	104.437	75	73.622	66	62.556	67	87.673	77	57.287		104.362	65	81.851		75.955	73	55.275	59	108.155		87.661	73	67.045	64	97.811	63
112.125	70.029	70	50.913	85	82.448	68	97.119	67	70.781	71	63.55	73	76.909	76	67.051	75	78.775	56	46.018	63	65.765	63	104.437	75	73.622	66	62.555	67	87.673	77	57.287		104.373	65	81.851		75.955	73	55.275	59	108.16		87.661	73	67.045	64	97.811	63
112.25	70.029	70	50.913	85	82.448	68	97.134	67	70.781	71	63.55	73	76.909	76	67.051	75	78.775	56	46.018	63	65.765	63	104.437	74	73.622	66	62.555	67	87.673	77	57.287		104.373	65	81.851		75.955	73	55.275	60	108.16		87.661	73	67.059	64	97.811	63
112.375	70.029	70	50.913	85	82.408	69	97.134	67	70.781	71	63.55	73	76.909	76	67.064	75	78.775		46.018	63	65.765	63	104.46	74	73.614	66	62.555	67	87.673	78	57.287		104.373	65	81.851		75.984	73	55.275	60	108.16		87.661	73	67.059	64	97.811	63
112.5	70.029	70	50.913	85	82.408	69	97.134	67	70.781	71	63.55	73	76.909	76	67.064	74	78.775		46.018	63	65.746	63	104.46	74	73.614	66	62.555	67	87.673	78	57.287		104.373	65	81.965		75.984	73	55.275	60	108.16		87.661	73	67.059	64	97.837	63
112.625	70.029	70	50.913	85	82.408	69	97.134	67	70.813	71	63.549	73	76.847	76	67.064	74	78.775		46.018	62	65.746	63	104.46	74	73.614	66	62.555	67	87.611	78	57.287		104.404	65	81.965		75.984	73	55.287	60	108.172		87.661	73	67.059	64	97.837	63
112.75	70.029	70	50.913	85	82.408	69	97.134	67	70.813	71	63.549	73	76.847	76	67.064	74	78.808		46.018	63	65.746	63	104.46	74	73.614	66	62.555	67	87.611	78	57.287		104.404	65	81.965		75.984	73	55.287	60	108.172		87.642	73	67.059	64	97.837	63
112.875	70.029	70	50.913	85	82.408	69	97.132	67	70.813	71	63.549	73	76.847	76	67.064	74	78.808		46.018	63	65.746	63	104.46	74	73.614	66	62.555	67	87.611	78	57.287		104.404	65	81.965		75.984	73	55.287	60	108.172		87.642	73	67.059	64	97.837	63
113	70.039	70	50.905	85	82.408	69	97.132	67	70.813	71	63.549	73	76.847	76	67.064	74	78.808		46.192	63	65.746	63	104.499	74	73.614	66	62.555	67	87.611	78	57.283		104.404	65	82.093		75.984	72	55.287	60	108.172		87.642	73	67.059	63	97.837	63
113.125	70.039	70	50.905	85	82.345	69	97.132	67	70.813	71	63.549	73	76.847	76	67.064	74	78.808		46.192	63	65.746	63	104.499	73	73.656	66	62.566	67	87.611	78	57.283		104.437	65	82.093		75.992	72	55.287	60	108.179		87.642		67.062	63	97.869	63
113.25	70.039	70	50.905	85	82.345	69	97.132	67	70.813	71	63.549	73	76.847	75	67.079	74	78.808		46.192	63	65.746	63	104.499	73	73.656	66	62.566	67	87.611	78	57.283		104.437	65	82.093		75.992	72	55.287	61	108.179		87.642	48	67.062	63	97.869	63
113.375	70.039	70	50.905	85	82.345	69	97.132	67	70.853	71	63.549	73	76.847	75	67.079	74	78.869		46.192	63	65.746	63	104.499	73	73.656	66	62.566	67	87.545	78	57.283		104.437	65	82.093		75.992	72	55.287	61	108.179		87.642	48	67.062	63	97.869	63
113.5	70.039	70	50.905	85	82.345	69	97.133	67	70.853	71	63.549	72	76.777	75	67.079	74	78.869		46.192	63	65.713	63	104.548	73	73.656	66	62.566	68	87.545	78	57.283		104.437	65	82.093		75.992	72	55.287	61	108.179		87.62	74	67.062	63	97.869	63
113.625	70.039	70	50.905	85	82.345	69	97.133	67	70.853	71	63.553	72	76.777	75	67.079	74	78.869		46.192	63	65.713	63	104.548	73	73.656	66	62.566	68	87.545	78	57.283		104.437	65	82.225		75.992	72	55.287	61	108.179		87.62	48	67.062	63	97.902	63
113.75	70.039	70	50.905	85	82.345	69	97.133	67	70.853	71	63.553	72	76.777	75	67.079	74	78.869		46.192	63	65.713	63	104.548	73	73.656	66	62.566	68	87.545	78	57.283		104.465	65	82.225		75.992	72	55.293	61	108.165		87.62		67.062	63	97.902	63
113.875	70.052	71	50.905	85	82.345	69	97.133	66	70.853	71	63.553	72	76.777	75	67.079	74	78.869		46.37	63	65.713	63	104.548	73	73.697	66	62.566	68	87.545	78	57.283		104.465	65	82.225		76.008	72	55.293	61	108.165		87.62	74	67.062	63	97.902	64
114	70.052	71	50.905	85	82.287	69	97.133	66	70.853	71	63.553	72	76.777	75	67.079	74	78.869		46.37	63	65.713	63	104.599	73	73.697	66	62.566	68	87.545	78	57.296		104.465	65	82.225		76.008	72	55.293	61	108.165		87.62		67.043	63	97.902	64
114.125	70.052	71	50.911	85	82.287	69	97.163	66	70.867	71	63.553	72	76.777	75	67.088	74	78.932		46.37	63	65.713	63	104.599	72	73.697	66	62.573	68	87.499	78	57.296		104.465	65	82.225		76.008	72	55.293	61	108.165		87.591		67.043	63	97.902	64
114.25	70.052	71	50.911	85	82.287	69	97.163	66	70.867	71	63.553	72	76.777	75	67.088	74	78.932		46.37	63	65.713	63	104.599	72	73.697	66	62.573	68	87.499	78	57.296		104.48	65	82.356		76.008	72	55.293	62	108.165		87.591	74	67.043	63	97.93	64
114.375	70.052	71	50.911	85	82.287	69	97.163	66	70.867	71	63.553	72	76.726	75	67.088	74	78.932		46.37	63	65.713	63	104.599	72	73.697	66	62.573	68	87.499	78	57.296		104.48	64	82.356		76.008	72	55.293	62	108.142		87.591	74	67.043	63	97.93	64
114.5	70.052	71	50.911	85	82.287	69	97.163	66	70.867	70	63.569	72	76.726	75	67.088	74	78.932		46.37	63	65.684	62	104.599	72	73.697	66	62.573	68	87.499	78	57.296		104.48	64	82.356		76.008	71	55.293	62	108.142		87.591	74	67.043	63	97.93	64
114.625	70.056	71	50.911	85	82.287	69	97.203	66	70.867	70	63.569	72	76.726	75	67.088	74	78.932		46.37	63	65.684	62	104.599	72	73.697	66	62.573	68	87.499	78	57.296		104.48	64	82.356		76.019	71	55.293	62	108.142		87.591	74	67.043	63	97.93	64
114.75	70.056	71	50.911	85	82.242	69	97.203	66	70.867	70	63.569	72	76.726	74	67.088	74	79.001		46.37	63	65.684	62	104.599	72	73.695	66	62.573	68	87.499	78	57.296		104.48	64	82.489		76.019	71	55.283	62	108.142		87.591	74	67.043	63	97.93	64
114.875	70.056	71	50.911	85	82.242	69	97.203	66	70.867	70	63.569	72	76.726	74	67.088	74	79.001		46.529	63	65.684	62	104.656	72	73.695	66	62.573	68	87.473	78	57.296		104.477	64	82.489		76.019	71	55.283	62	108.128		87.571	74	67.032	63	97.947	64
115	70.056	71	50.911	85	82.242	69	97.203	66	70.864	70	63.569	72	76.726	74	67.09	74	79.001		46.529	63	65.684	62	104.711	71	73.695	66	62.594	68	87.473	78	57.302		104.477	64	82.489		76.019	71	55.283	62	108.128		87.571	75	67.032	63	97.947	64
115.125	70.056	71	50.911	85	82.242	69	97.203	66	70.864	70	63.569	72	76.713	74	67.09	74	79.001	57	46.529	63	65.684	62	104.711	71	73.695	66	62.594	68	87.473	78	57.302		104.477	64	82.489		76.019	71	55.283	62	108.128		87.571	75	67.032	63	97.947	64
115.25	70.056	71	50.911	85	82.242	69	97.237	66	70.864	70	63.569	72	76.713	74	67.09	74	79.001	57	46.529	63	65.684	62	104.711	71	73.695	66	62.594	68	87.473	78	57.302		104.477	64	82.489		76.019	71	55.283	63	108.128		87.571	75	67.032	63	97.947	64
115.375	70.056	71	50.899	85	82.242	69	97.237	66	70.864	70	63.569	72	76.713	74	67.09	74	79.001	57	46.529	63	65.669	62	104.711	71	73.695	66	62.594	68	87.473	78	57.302		104.464	64	82.626		76.012	71	55.283	63	108.128		87.571	75	67.032	62	97.97	32
115.5	70.055	71	50.899	85	82.242	69	97.237	66	70.864	70	63.561	72	76.713	74	67.09	74	79.052	57	46.529	63	65.669	62	104.711	71	73.695	66	62.594	68	87.473	78	57.302		104.464	64	82.626		76.012	71	55.283	63	108.105		87.571	75	67.032	62	97.97	66
115.625	70.055	71	50.899	85	82.187	69	97.237	66	70.864	70	63.561	72	76.713	74	67.09	74	79.052	57	46.529	63	65.669	62	104.743	71	73.653	66	62.594	68	87.442	78	57.302		104.464	64	82.626		76.012	71	55.283	63	108.105		87.551	75	67.032	62	97.97	32
115.75	70.055	71	50.899	85	82.187	69	97.237	66	70.864	70	63.561	72	76.713	74	67.09	74	79.052	57	46.529	63	65.669	62	104.743	71	73.653	66	62.594	68	87.442	78	57.302		104.464	64	82.626		76.012	71	55.283	63	108.105		87.551	75	67.032	62	97.97	65
115.875	70.055	71	50.899	85	82.187	69	97.252	66	70.882	70	63.561	72	76.731	74	67.086	74	79.052	56	46.696	63	65.669	62	104.743	71	73.653	66	62.644	68	87.442	78	57.302		104.464	64	82.626		76.012	70	55.278	63	108.105		87.551	75	67.031	62	97.97	65
116	70.055	71	50.899	85	82.187	69	97.252	66	70.882	70	63.561	72	76.731	74	67.086	73	79.052	56	46.696	63	65.669	62	104.743	71	73.653	66	62.644	68	87.442	78	57.302		104.455	64	82.773		76.012	70	55.278	63	108.105		87.551	75	67.031	62	97.98	65
116.125	70.055	71	50.899	85	82.187	69	97.252	66	70.882	70	63.561	72	76.731	74	67.086	73	79.052	56	46.696	63	65.669	62	104.743	70	73.653	66	62.644	68	87.442	78	57.31		104.455	64	82.773		76.012	70	55.278	63	108.074		87.551	75	67.031	62	97.98	65
116.25	70.055	71	50.899	85	82.187	69	97.252	66	70.882	70	63.561	72	76.731	74	67.086	73	79.085	56	46.696	63	65.669	62	104.701	70	73.653	66	62.644	68	87.417	78	57.31		104.455	64	82.773		76.005	70	55.278	64	108.074		87.542	75	67.031	62	97.98	65
116.375	70.055	72	50.899	85	82.138	69	97.252	66	70.882	70	63.545	72	76.731	74	67.086	73	79.085	56	46.696	63	65.632	62	104.701	70	73.653	66	62.644	68	87.417	78	57.31		104.455	64	82.773		76.005	70	55.278	64	108.074		87.542	75	67.031	62	97.98	65
116.5	70.055	72	50.907	85	82.138	69	97.259	66	70.882	69	63.545	72	76.731	73	67.086	73	79.085	56	46.696	63	65.632	62	104.701	70	73.6	66	62.644	68	87.417	78	57.31		104.455	63	82.924		76.005	70	55.278	64	108.074		87.542	75	67.031	62	97.98	43
116.625	70.055	72	50.907	85	82.138	69	97.259	66	70.903	69	63.545	72	76.759	73	67.086	73	79.085	56	46.696	63	65.632	62	104.701	70	73.6	66	62.644	68	87.417	78	57.31		104.461	63	82.924		76.005	70	55.278	64	108.042		87.542	75	67.031	62	97.971	65
116.75	70.055	72	50.907	85	82.138	69	97.259	66	70.903	69	63.545	72	76.759	73	67.086	73	79.085	56	46.696	63	65.632	62	104.701	70	73.6	65	62.691	68	87.417	78	57.31		104.461	63	82.924		76.005	70	55.278	64	108.042		87.542	75	67.01	62	97.971	65
116.875	70.055	72	50.907	85	82.138	69	97.259	66	70.903	69	63.545	72	76.759	73	67.083	73	79.109	56	46.854	63	65.632	62	104.649	70	73.6	65	62.691	68	87.417	78	57.31		104.461	63	82.924		76.005	70	55.278	64	108.042		87.542	75	67.01	62	97.971	65
117	70.055	72	50.907	85	82.138	69	97.259	66	70.903	69	63.545	72	76.759	73	67.083	73	79.109	56	46.854	63	65.632	62	104.649	70	73.6	65	62.691	68	87.4	78	57.31		104.461	63	82.924		76.013	70	55.288	64	108.042		87.54	75	67.01	62	97.971	65
117.125	69.814	72	50.907	85	82.119	69	97.264	66	70.903	69	63.545	72	76.759	73	67.083	73	79.109	55	46.854	63	65.632	62	104.649	70	73.6	65	62.691	68	87.4	78	57.328		104.474	63	83.063		76.013	70	55.288	64	108.042		87.54	75	67.01	62	97.971	65
117.25	69.814	72	50.907	85	82.119	69	97.264	66	70.903	69	63.545	72	76.759	73	67.083	73	79.109	55	46.854	63	65.632	62	104.649	70	73.6	65	62.691	68	87.4	78	57.328		104.474	63	83.063		76.013	70	55.288	65	108.025		87.54	75	67.01	62	97.936	66
117.375	69.814	72	50.907	85	82.119	69	97.264	67	70.903	69	63.549	72	76.787	73	67.083	73	79.109	55	46.854	63	65.587	62	104.649	70	73.563	65	62.691	68	87.4	78	57.328		104.474	63	83.063		76.013	69	55.288	65	108.025		87.54	75	67.01	62	97.936	66
117.5	69.814	72	50.907	84	82.119	69	97.264	67	70.942	69	63.549	72	76.787	73	67.083	73	79.109	55	46.854	63	65.587	62	104.588	70	73.563	65	62.691	68	87.4	78	57.328		104.474	63	83.063		76.013	69	55.288	65	108.025		87.54	75	67.01	62	97.936	66
117.625	69.814	72	50.901	84	82.119	69	97.264	67	70.942	69	63.549	72	76.787	73	67.083	73	79.146	56	46.854	63	65.587	62	104.588	70	73.563	65	62.721	68	87.394	78	57.328		104.474	63	83.063		76.013	69	55.288	65	108.025		87.54	76	67.008	62	97.936	66
117.75	69.814	72	50.901	84	82.119	69	97.263	67	70.942	69	63.549	72	76.787	73	67.074	73	79.146	54	47.082	63	65.587	62	104.588	70	73.563	65	62.721	68	87.394	78	57.328		104.483	63	83.145		76.016	69	55.288	65	108.017		87.523	76	67.008	62	97.936	66
117.875	69.814	72	50.901	84	82.09	69	97.263	67	70.942	69	63.549	72	76.787	73	67.074	73	79.146	54	47.082	63	65.587	62	104.588	69	73.563	65	62.721	68	87.394	78	57.328		104.483	63	83.145		76.016	69	55.288	65	108.017		87.523	76	67.008	62	97.91	66
118	69.761	72	50.901	84	82.09	69	97.263	67	70.942	69	63.549	72	76.787	73	67.074	73	79.146	54	47.082	63	65.587	62	104.588	69	73.563	65	62.721	68	87.394	78	57.328		104.483	63	83.145		76.016	69	55.294	65	108.017		87.523	76	67.008	62	97.91	66
118.125	69.761	72	50.901	84	82.09	69	97.263	67	71.031	69	63.549	72	76.793	73	67.074	73	79.146	54	47.082	63	65.587	62	104.531	69	73.563	65	62.721	68	87.394	78	57.335		104.483	63	83.145		76.016	69	55.294	65	108.017		87.523	76	67.008	62	97.91	66
118.25	69.761	72	50.901	84	82.09	69	97.293	67	71.031	68	63.598	72	76.793	73	67.074	73	79.146	53	47.082	63	65.587	62	104.531	69	73.535	65	62.721	68	87.394	78	57.335		104.487	63	83.145		76.016	69	55.294	65	108.017		87.523	76	67.008	62	97.91	66
118.375	69.761	72	50.901	84	82.09	69	97.293	67	71.031	68	63.598	71	76.793	73	67.074	73	79.133		47.082	63	65.564	62	104.531	69	73.535	65	62.721	68	87.39	78	57.335		104.487	63	83.145		76.016	69	55.294	66	108.013		87.493	76	67.008	62	97.91	66
118.5	69.761	72	50.901	84	82.09	69	97.293	67	71.031	68	63.598	71	76.793	73	67.074	73	79.133		47.082	63	65.564	62	104.531	69	73.535	65	62.759	68	87.39	78	57.335		104.487	63	83.106		76.016	69	55.294	66	108.013		87.493	76	67.032	62	97.91	66
118.625	69.761	72	50.901	84	82.068	69	97.293	67	71.031	68	63.598	71	76.793	73	67.065	73	79.133	53	47.328	41	65.564	62	104.531	69	73.535	65	62.759	68	87.39	78	57.335		104.487	63	83.106		76.004	69	55.294	66	108.013		87.493	76	67.032	62	97.883	66
118.75	69.761	72	50.901	84	82.068	69	97.293	67	71.031	68	63.598	71	76.793	73	67.065	72	79.133		47.328		65.564	62	104.465	69	73.535	65	62.759		87.39	78	57.335		104.487	63	83.106		76.004	69	55.294	66	108.013		87.493	76	67.032	62	97.883	66
118.875	69.761	72	50.904	84	82.068	69	97.338	67	71.157	68	63.598	71	76.793	73	67.065	72	79.133		47.328	63	65.564	62	104.465	69	73.535	65	62.759		87.39	78	57.335		104.486	62	83.106		76.004	68	55.294	66	108		87.493	76	67.032	62	97.883	66
119	69.722	72	50.904	84	82.068	69	97.338	67	71.157	68	63.598	71	76.762	73	67.065	72	79.133	53	47.328		65.564	62	104.465	69	73.535	65	62.759		87.395	78	57.335		104.486	62	83.106		76.004	68	55.294	66	108		87.493	76	67.032	62	97.883	66
119.125	69.722	72	50.904	84	82.068	69	97.338	67	71.157	68	63.62	71	76.762	73	67.065	72	79.133	52	47.328	62	65.564	62	104.465	69	73.533	65	62.759		87.395	78	57.345		104.486	62	83.106		76.004	68	55.3	66	108		87.449	76	67.032	62	97.883	66
119.25	69.722	72	50.904	83	82.068	69	97.338	67	71.157	68	63.62	71	76.762	73	67.065	72	79.067	52	47.328	62	65.564	62	104.465	69	73.533	65	62.759	69	87.395	78	57.345		104.486	62	83.106		76.004	68	55.3	66	108		87.449	76	67.032	62	97.847	66
119.375	69.722	72	50.904	83	82.057	69	97.39	67	71.157	68	63.62	71	76.762	73	67.065	72	79.067	54	47.328	62	65.532	62	104.413	69	73.533	65	62.84		87.395	78	57.345		104.486	62	83.039		76.013	68	55.3	66	108		87.449	76	67.039	62	97.847	66
119.5	69.722	72	50.904	83	82.057	69	97.39	67	71.26	68	63.62	71	76.762	73	67.062	72	79.067	53	47.569	62	65.532	62	104.413	69	73.533	65	62.84		87.395	78	57.345		104.486	62	83.039		76.013	68	55.3	66	107.99		87.449	76	67.039	62	97.847	66
119.625	69.722	72	50.904	83	82.057	69	97.39	67	71.26	68	63.62	71	76.762	73	67.062	72	79.067	54	47.569	62	65.532	62	104.413	69	73.533	65	62.84		87.395	78	57.345		104.486	62	83.039		76.013	68	55.3	66	107.99		87.449	76	67.039	62	97.847	66
119.75	69.722	72	50.904	83	82.057	69	97.39	67	71.26	67	63.62	71	76.762	73	67.062	72	79.067	54	47.569	62	65.532	62	104.413	69	73.533	65	62.84		87.404	78	57.345		104.486	62	83.039		76.013	68	55.3	67	107.99		87.449	76	67.039	62	97.847	66
119.875	69.694	72	50.904	83	82.057	69	97.39	67	71.26	67	63.62	71	76.704	73	67.062	72	79.067	56	47.569	62	65.532	62	104.413	69	73.57	65	62.84		87.404	77	57.345		104.486	62	83.039		76.013	68	55.3	67	107.99		87.399	76	67.039	62	97.805	66
120	69.694	72	50.896	83	82.057	69	97.457	67	71.26	67	63.629	71	76.704	73	67.062	72	79.067	58	47.569	62	65.532	62	104.382	69	73.57	65	62.84		87.404	77	57.345		104.5	62	83.039		76.013	68	55.3	67	107.99		87.399	76	67.039	62	97.805	66
120.125	69.694	72	50.896	83	82.057	69	97.457	67	71.26	67	63.629	71	76.704	73	67.062	72	79.067	61	47.569	62	65.532	62	104.382	69	73.57	65	62.84	45	87.404	77	57.345		104.5	62	82.982		76.036	68	55.315	67	107.976		87.399	76	67.039	62	97.805	66
120.25	69.694	72	50.896	83	82.027	69	97.457	68	71.353	67	63.629	71	76.704	73	67.062	72	78.98		47.569	62	65.532	62	104.382	69	73.57	65	62.901		87.404	77	57.346		104.5	62	82.982		76.036	68	55.315	67	107.976		87.399	76	67.039	62	97.805	66
120.375	69.694	72	50.896	83	82.027	69	97.457	68	71.353	67	63.629	71	76.704	73	67.06	72	78.98		47.772	62	65.497	62	104.382	69	73.57	65	62.901	70	87.419	77	57.346		104.5	62	82.982		76.036	68	55.315	67	107.976		87.399	76	66.997	62	97.805	66
120.5	69.694	72	50.896	83	82.027	69	97.529	68	71.353	67	63.629	71	76.704	73	67.06	72	78.98		47.772	62	65.497	62	104.382	69	73.57	65	62.901		87.419	77	57.346		104.523	61	82.982		76.036	68	55.315	67	107.976		87.399	76	66.997	62	97.782	66
120.625	69.694	72	50.896	83	82.027	69	97.529	68	71.353	67	63.629	71	76.704	73	67.06	72	78.98		47.772	62	65.497	62	104.356	69	73.589	65	62.901		87.419	77	57.346		104.523	61	82.982		76.036	68	55.315	67	107.962		87.367	76	66.997	62	97.782	66
120.75	69.7	72	50.896	83	82.027	69	97.529	68	71.353	67	63.629	71	76.644	73	67.06	72	78.98		47.772	62	65.497	62	104.356	69	73.589	65	62.901		87.419	77	57.346		104.523	61	82.982		76.036	67	55.315	67	107.962		87.367	76	66.997	62	97.782	66
120.875	69.7	72	50.896	83	82.027	69	97.529	68	71.353	67	63.629	71	76.644	73	67.06	72	78.98		47.772	62	65.497	62	104.356	69	73.589	65	62.901		87.419	77	57.346		104.523	61	82.957		76.059	67	55.315	67	107.962		87.367	76	66.997	62	97.782	66
121	69.7	72	50.896	82	81.999	69	97.597	68	71.443	67	63.621	71	76.644	73	67.06	72	78.98		47.772	62	65.497	62	104.356	69	73.589	64	62.991		87.419	77	57.346		104.523	61	82.957		76.059	67	55.315	67	107.962		87.367	76	66.997	62	97.782	66
121.125	69.7	72	50.896	82	81.999	69	97.597	68	71.443	67	63.621	71	76.644	73	67.06	71	78.897		47.772	62	65.497	62	104.356	69	73.589	64	62.991	70	87.422	77	57.346		104.549	61	82.957		76.059	67	55.315	67	107.962		87.367	76	66.997	62	97.782	66
121.25	69.7	72	50.893	82	81.999	69	97.597	68	71.443	67	63.621	71	76.644	73	67.06	71	78.897		47.772	62	65.485	62	104.339	69	73.589	64	62.991	69	87.422	77	57.365		104.549	61	82.957		76.059	67	55.309	67	107.95		87.367	75	66.997	62	97.782	66
121.375	69.887	72	50.893	82	81.999	69	97.597	68	71.443	66	63.621	71	76.644	73	67.06	71	78.897		47.919	62	65.485	62	104.339	69	73.589	64	62.991	69	87.422	77	57.365		104.549	61	82.957		76.059	67	55.309	67	107.95		87.34	75	66.944	62	97.782	66
121.5	69.887	72	50.893	82	81.999	69	97.597	68	71.443	66	63.621	71	76.644	73	67.06	71	78.897		47.919	62	65.485	62	104.339	69	73.569	64	62.991	45	87.422	77	57.365		104.549	61	82.957		76.059	67	55.309	67	107.95		87.34	75	66.944	62	97.761	66
121.625	69.887	72	50.893	82	81.999	69	97.646	68	71.443	66	63.621	71	76.611	73	67.06	71	78.897		47.919	62	65.485	62	104.339	69	73.569	64	62.991		87.422	77	57.365		104.576	61	82.984		76.083	67	55.309	67	107.95		87.34	75	66.944	62	97.761	66
121.75	69.887	72	50.893	82	81.981	69	97.646	68	71.502	66	63.621	71	76.611	73	67.06	71	78.897		47.919	62	65.485	62	104.339	70	73.569	64	62.991		87.405	77	57.365		104.576	61	82.984		76.083	67	55.309	67	107.938		87.34	75	66.944	62	97.761	66
121.875	69.887	72	50.893	82	81.981	69	97.646	68	71.502	66	63.644	71	76.611	73	67.06	71	78.897		47.919	62	65.485	62	104.326	70	73.569	64	63.061		87.405	77	57.365		104.576	61	82.984		76.083	67	55.309	67	107.938		87.34	75	66.944	62	97.744	66
122	69.887	72	50.893	82	81.981	69	97.646	68	71.502	66	63.644	71	76.611	73	67.06	71	78.832		47.919	62	65.485	62	104.326	70	73.569	64	63.061		87.405	76	57.365		104.576	61	82.984		76.083	67	55.309	67	107.938		87.34	75	66.944	62	97.744	66
122.125	69.903	72	50.893	81	81.981	69	97.646	68	71.502	66	63.644	71	76.611	73	67.06	71	78.832		47.919	62	65.485	62	104.326	70	73.569	64	63.061		87.405	76	57.365		104.597	60	82.984		76.083	67	55.309	67	107.938		87.309	75	66.944	62	97.744	66
122.25	69.903	72	50.893	81	81.981	69	97.663	68	71.502	66	63.644	71	76.611	73	67.065	71	78.832		47.919	62	65.462	62	104.326	70	73.569	64	63.061		87.405	76	57.375		104.597	60	83.044		76.083	67	55.309	67	107.938		87.309	75	66.944	62	97.744	66
122.375	69.903	72	50.893	81	81.981	69	97.663	68	71.502	66	63.644	71	76.61	73	67.065	71	78.832		48.061	62	65.462	62	104.32	70	73.533	64	63.061		87.405	76	57.375		104.597	60	83.044		76.112	66	55.299	67	107.931		87.309	75	66.903	62	97.744	66
122.5	69.903	72	50.876	81	81.951	70	97.663	69	71.542	66	63.644	71	76.61	73	67.065	71	78.832		48.061	62	65.462	62	104.32	70	73.533	64	63.061	45	87.371	76	57.375		104.597	60	83.044		76.112	66	55.299	67	107.931		87.309	75	66.903	62	97.728	66
122.625	69.903	72	50.876	81	81.951	70	97.663	69	71.542	66	63.644	71	76.61	73	67.065	71	78.832		48.061	62	65.462	62	104.32	70	73.533	64	63.061		87.371	76	57.375		104.597	60	83.044		76.112	66	55.299	67	107.931		87.309	75	66.903	62	97.728	66
122.75	69.903	72	50.876	81	81.951	70	97.676	69	71.542	66	63.669	71	76.61	73	67.065	71	78.797		48.061	62	65.462	62	104.32	71	73.533	64	63.1		87.371	76	57.375		104.615	60	83.044		76.112	66	55.299	68	107.931		87.309	75	66.903	62	97.728	66
122.875	69.903	72	50.876	81	81.951	70	97.676	69	71.542	66	63.669	71	76.61	73	67.065	71	78.797		48.061	62	65.462	62	104.32	71	73.533	64	63.1	70	87.371	76	57.375		104.615	60	83.12		76.112	66	55.299	68	107.935		87.285	75	66.903	62	97.728	66
123	69.914	72	50.876	81	81.951	70	97.676	69	71.542	65	63.669	70	76.61	73	67.065	71	78.797		48.061	62	65.462	62	104.316	71	73.533	64	63.1		87.371	76	57.375		104.615	60	83.12		76.112	66	55.299	68	107.935		87.285	75	66.903	62	97.728	66
123.125	69.914	72	50.876	81	81.951	70	97.676	69	71.542	65	63.669	70	76.624	73	67.063	71	78.797		48.061	62	65.462	62	104.316	71	73.533	64	63.1		87.371	76	57.375		104.615	60	83.12		76.143	66	55.299	68	107.935		87.285	75	66.903	62	97.728	66
123.25	69.914	72	50.876	81	81.913	70	97.676	69	71.567	65	63.669	70	76.624	73	67.063	71	78.797		48.061	62	65.436	62	104.316	71	73.497	64	63.1	70	87.337	76	57.379		104.635	60	83.12		76.143	66	55.299	68	107.935		87.285	75	66.9	62	97.728	66
123.375	69.914	72	50.876	80	81.913	70	97.684	69	71.567	65	63.669	70	76.624	73	67.063	71	78.797		48.166	62	65.436	62	104.316	71	73.497	64	63.1		87.337	76	57.379		104.635	60	83.12		76.143	66	55.299	68	107.953		87.285	75	66.9	62	97.728	66
123.5	69.914	72	50.876	80	81.913	70	97.684	69	71.567	65	63.669	70	76.624	73	67.063	71	78.797		48.166	62	65.436	62	104.316	71	73.497	64	63.1		87.337	76	57.379		104.635	60	83.213		76.143	66	55.304	68	107.953		87.262	74	66.9	62	97.728	66
123.625	69.914	72	50.884	80	81.913	70	97.684	69	71.567	65	63.669	70	76.624	73	67.063	71	78.776		48.166	62	65.436	62	104.314	71	73.497	65	63.123		87.337	75	57.379		104.635	59	83.213		76.143	66	55.304	68	107.953		87.262	74	66.9	62	97.728	66
123.75	69.914	72	50.884	80	81.913	70	97.684	69	71.567	65	63.669	70	76.624	74	67.063	71	78.776		48.166	62	65.436	62	104.314	71	73.497	65	63.123		87.337	75	57.379		104.673	59	83.213		76.143	66	55.304	68	107.953		87.262	74	66.9	62	97.73	66
123.875	69.917	72	50.884	80	81.913	70	97.684	69	71.567	65	63.669	70	76.642	74	67.063	70	78.776		48.166	62	65.436	62	104.314	71	73.497	65	63.123		87.337	75	57.379		104.673	59	83.213		76.182	66	55.304	68	107.953		87.262	74	66.9	62	97.73	66
124	69.917	72	50.884	80	81.892	70	97.68	69	71.567	65	63.669	70	76.642	74	67.059	70	78.776		48.166	62	65.436	62	104.314	71	73.487	65	63.123		87.309	75	57.379		104.673	59	83.213		76.182	66	55.304	68	107.978		87.262	74	66.9	62	97.73	66
124.125	69.917	72	50.884	80	81.892	70	97.68	69	71.589	65	63.669	70	76.642	74	67.059	70	78.776		48.166	62	65.428	62	104.319	72	73.487	65	63.123		87.309	75	57.379		104.673	59	83.301		76.182	66	55.304	68	107.978		87.262	74	66.937	62	97.73	66
124.25	69.917	72	50.884	80	81.892	70	97.68	69	71.589	65	63.669	70	76.642	74	67.059	70	78.776		48.166	62	65.428	62	104.319	72	73.487	65	63.123		87.309	75	57.379		104.673	59	83.301		76.182	65	55.304	68	107.978		87.253	74	66.937	62	97.724	66
124.375	69.917	72	50.884	80	81.892	70	97.68	69	71.589	65	63.669	70	76.642	74	67.059	70	78.761		48.166	62	65.428	62	104.319	72	73.487	65	63.123		87.309	75	57.376		104.718	59	83.301		76.182	65	55.304	68	107.978		87.253	74	66.937	62	97.724	66
124.5	69.917	72	50.884	80	81.892	70	97.68	69	71.589	65	63.669	70	76.642	74	67.059	70	78.761		48.166	62	65.428	62	104.319	72	73.487	65	63.123		87.309	75	57.376		104.718	59	83.301		76.182	65	55.308	68	108.008		87.253	74	66.937	62	97.724	66
124.625	69.917	72	50.884	79	81.892	70	97.677	69	71.589	65	63.669	70	76.648	74	67.059	70	78.761		48.183	62	65.428	62	104.319	72	73.487	65	63.13		87.309	75	57.376		104.718	59	83.301		76.223	65	55.308	68	108.008		87.253	74	66.937	62	97.724	66
124.75	69.917	72	50.887	79	81.892	70	97.677	69	71.589	65	63.659	70	76.648	74	67.059	70	78.761		48.183	62	65.428	62	104.33	72	73.487	65	63.13		87.293	75	57.376		104.718	59	83.384		76.223	65	55.308	68	108.008		87.253	73	66.937	62	97.724	66
124.875	69.917	35	50.887	79	81.865	70	97.677	70	71.604	65	63.659	70	76.648	74	67.065	70	78.761		48.183	62	65.428	62	104.33	72	73.465	65	63.13		87.293	74	57.376		104.762	59	83.384		76.223	65	55.308	68	108.008		87.27	73	66.937	62	97.724	66
125	69.917		50.887	79	81.865	70	97.677	70	71.604	65	63.659	70	76.648	74	67.065	70	78.761		48.183	62	65.428	62	104.33	73	73.465	65	63.13		87.293	74	57.376		104.762	59	83.384		76.223	65	55.308	67	108.034		87.27	73	66.945	62	97.696	66
125.125	69.757	73	50.887	79	81.865	70	97.677	70	71.604	65	63.659	70	76.648	74	67.065	70	78.745		48.183	62	65.414	62	104.33	73	73.465	65	63.13		87.293	74	57.376		104.762	59	83.384		76.223	65	55.308	67	108.034		87.27	73	66.945	62	97.696	66
125.25	69.757		50.887	79	81.865	70	97.676	70	71.604	64	63.659	70	76.648	74	67.065	70	78.745		48.183	62	65.414	62	104.348	73	73.465	65	63.13		87.293	74	57.376		104.762	59	83.384		76.223	65	55.308	67	108.034		87.27	73	66.945	62	97.696	66
125.375	69.757		50.887	79	81.865	70	97.676	70	71.604	64	63.659	70	76.648	74	67.065	70	78.745		48.183	62	65.414	63	104.348	73	73.465	65	63.13		87.291	74	57.39		104.808	59	83.438		76.263	65	55.308	67	108.034	76	87.27	73	66.945	62	97.696	66
125.5	69.757	73	50.887	79	81.865	71	97.676	70	71.604	64	63.659	70	76.626	74	67.065	70	78.745		48.183	62	65.414	63	104.348	73	73.465	65	63.174		87.291	74	57.39		104.808	59	83.438		76.263	65	55.308	67	108.048	79	87.27	73	66.945	62	97.696	66
125.625	69.757		50.887	79	81.844	71	97.676	70	71.604	64	63.661	70	76.626	74	67.065	70	78.745		48.183	62	65.414	63	104.348	73	73.465	65	63.174		87.291	74	57.39		104.808	58	83.438		76.263	65	55.307	67	108.048	74	87.284	73	66.945	62	97.665	65
125.75	69.757		50.887	78	81.844	71	97.676	70	71.615	64	63.661	70	76.626	75	67.069	70	78.745		48.217	62	65.414	63	104.367	74	73.435	65	63.174		87.291	74	57.39		104.808	58	83.438		76.263	65	55.307	67	108.048	73	87.284	73	66.945	62	97.665	65
125.875	69.757		50.905	78	81.844	71	97.69	70	71.615	64	63.661	70	76.626	75	67.069	70	78.745		48.217	62	65.414	63	104.367	74	73.435	65	63.174		87.291	74	57.39		104.857	58	83.438		76.263	65	55.307	67	108.048	72	87.284	72	66.921	62	97.665	65
126	69.761		50.905	78	81.844	71	97.69	70	71.615	64	63.661	70	76.626	75	67.069	70	78.721		48.217	62	65.394	63	104.367	74	73.435	65	63.174		87.307	74	57.39		104.857	58	83.493		76.306	65	55.307	67	108.048	71	87.284	72	66.921	62	97.665	65
126.125	69.761	73	50.905	78	81.844	71	97.69	70	71.615	64	63.661	70	76.626	75	67.069	70	78.721		48.217	62	65.394	63	104.367	74	73.435	65	63.174		87.307	73	57.39		104.857	58	83.493		76.306	65	55.307	67	108.049	69	87.284	72	66.921	62	97.665	65
126.25	69.761		50.905	78	81.844	71	97.69	70	71.615	64	63.661	70	76.626	75	67.069	69	78.721		48.217	62	65.394	63	104.367	74	73.435	65	63.174		87.307	73	57.39		104.857	58	83.493		76.306	65	55.307	67	108.049	67	87.293	72	66.921	62	97.625	65
126.375	69.761	73	50.905	78	81.851	71	97.718	70	71.615	64	63.661	70	76.583	75	67.069	69	78.721		48.217	62	65.394	63	104.394	74	73.435	65	63.177		87.307	73	57.402		104.901	58	83.493		76.306	64	55.307	67	108.049	66	87.293	72	66.921	62	97.625	65
126.5	69.761	72	50.905	78	81.851	71	97.718	70	71.647	64	63.686	70	76.583	75	67.069	69	78.721		48.217	62	65.394	63	104.394	75	73.435	65	63.177		87.307	73	57.402		104.901	58	83.493		76.306	64	55.307	67	108.049	66	87.293	72	66.921	62	97.625	65
126.625	69.761	72	50.905	78	81.851	71	97.718	70	71.647	64	63.686	70	76.583	75	67.08	69	78.721		48.217	62	65.394	63	104.394	75	73.412	65	63.177		87.307	73	57.402		104.901	58	83.571		76.306	64	55.311	67	108.043	65	87.293	72	66.921	62	97.625	65
126.75	69.769	72	50.905	77	81.851	71	97.718	70	71.647	64	63.686	70	76.583	75	67.08	69	78.686		48.217	62	65.394	63	104.394	75	73.412	65	63.177		87.333	73	57.402		104.901	58	83.571		76.33	64	55.311	67	108.043	65	87.293	72	66.921	62	97.625	65
126.875	69.769	72	50.905	77	81.851	71	97.718	70	71.647	64	63.686	70	76.583	75	67.08	69	78.686		48.263	62	65.394	63	104.423	75	73.412	65	63.177		87.333	73	57.402		104.901	58	83.571		76.33	64	55.311	66	108.043	65	87.293	71	66.921	62	97.625	65
127	69.769	72	50.932	77	81.889	71	97.755	70	71.647	64	63.686	69	76.583	75	67.08	69	78.686		48.263	62	65.386	63	104.423	75	73.412	65	63.177		87.333	73	57.402		104.935	58	83.571		76.33	64	55.311	66	108.043	65	87.296	71	66.846	62	97.567	65
127.125	69.769	72	50.932	77	81.889	71	97.755	70	71.647	64	63.686	69	76.583	75	67.08	69	78.686		48.263	62	65.386	63	104.423	75	73.412	65	63.177		87.333	73	57.402		104.935	58	83.571		76.33	64	55.311	66	108.043	65	87.296	71	66.846	62	97.567	65
127.25	69.769	72	50.932	77	81.889	71	97.755	70	71.647	64	63.686	69	76.536	75	67.08	69	78.686		48.263	62	65.386	63	104.423	76	73.412	65	63.177		87.333	72	57.402		104.935	58	83.647		76.33	64	55.311	66	108.021	65	87.296	71	66.846	62	97.567	65
127.375	69.769	72	50.932	77	81.889	71	97.755	70	71.671	64	63.686	69	76.536	75	67.08	69	78.686		48.263	62	65.386	63	104.457	76	73.412	65	63.175		87.357	72	57.404		104.935	58	83.647		76.33	64	55.311	66	108.021	65	87.296	71	66.846	62	97.567	65
127.5	69.769	72	50.932	77	81.889	71	97.801	70	71.671	64	63.705	69	76.536	75	67.104	69	78.686		48.263	62	65.386	63	104.457	76	73.415	65	63.175		87.357	72	57.404		104.955	58	83.647		76.349	64	55.311	66	108.021	66	87.296	71	66.846	62	97.567	65
127.625	69.786	72	50.932	77	81.927	71	97.801	71	71.671	64	63.705	69	76.536	76	67.104	69	78.642		48.263	62	65.386	63	104.457	76	73.415	65	63.175		87.357	72	57.404		104.955	58	83.647		76.349	64	55.311	66	108.021	66	87.303	71	66.846	62	97.567	65
127.75	69.786	72	50.932	77	81.927	71	97.801	71	71.671	64	63.705	69	76.536	76	67.104	69	78.642		48.263	62	65.386	64	104.457	76	73.415	65	63.175		87.357	72	57.404		104.955	58	83.647		76.349	64	55.333	66	108.021	66	87.303	71	66.846		97.506	65
127.875	69.786	72	50.932	77	81.927	71	97.801	71	71.671	64	63.705	69	76.536	76	67.104		78.642		48.263	62	65.409	64	104.457	77	73.415	65	63.175		87.357	72	57.404		104.955	57	83.708		76.349	64	55.333	66	107.989	66	87.303	70	66.846		97.506	65
128	69.786	72	50.932	76	81.927	71	97.801	71	71.671	64	63.705	69	76.519	76	67.104		78.642		48.263	62	65.409	64	104.491	77	73.415	66	63.175		87.38	72	57.404		104.955	57	83.708		76.349	64	55.333	66	107.989	44	87.303	70	66.772		97.506	65
128.125	69.786	72	50.952	76	81.927	72	97.859	71	71.693	64	63.705	69	76.519	76	67.104		78.642		48.263	63	65.409	64	104.491	77	73.415	66	63.175		87.38	72	57.404		104.956	57	83.708		76.349	64	55.333	65	107.989	66	87.303	70	66.772		97.506	65
128.25	69.786	72	50.952	76	81.927	72	97.859	71	71.693	64	63.705	69	76.519	76	67.104		78.642		48.256	63	65.409	64	104.491	77	73.456	66	63.21		87.38	72	57.404		104.956	57	83.708		76.372	64	55.333	65	107.989	66	87.335	70	66.772		97.506	65
128.375	69.786	72	50.952	76	81.955	72	97.859	71	71.693	64	63.723	69	76.519	76	67.126		78.642		48.256	63	65.409	64	104.491	77	73.456	66	63.21		87.38	72	57.404		104.956	57	83.708		76.372	64	55.333	65	107.962	66	87.335	70	66.772		97.452	65
128.5	69.809	72	50.952	76	81.955	72	97.859	71	71.693	64	63.723	69	76.519	76	67.126		78.586		48.256	63	65.409	64	104.519	78	73.456	66	63.21		87.38	71	57.403		104.956	57	83.754		76.372	64	55.333	65	107.962	66	87.335	70	66.772		97.452	65
128.625	69.809	72	50.952	76	81.955	72	97.859	71	71.693	64	63.723	69	76.519	76	67.126		78.586		48.256	63	65.409	64	104.519	78	73.456	66	63.21	33	87.406	71	57.403		104.931	57	83.754		76.372	64	55.333	65	107.962	66	87.335	70	66.772		97.452	65
128.75	69.809	72	50.952	76	81.955	72	97.923	71	71.693	64	63.723	69	76.519	76	67.126		78.586		48.256	63	65.413	64	104.519	78	73.456	66	63.21	70	87.406	71	57.403		104.931	57	83.754		76.372	63	55.343	65	107.962	66	87.335	69	66.772		97.452	65
128.875	69.809	72	50.952	76	81.955	72	97.923	71	71.714	64	63.723	69	76.516	76	67.126		78.586		48.256	63	65.413	64	104.519	78	73.456	66	63.21	70	87.406	71	57.403		104.931	57	83.754		76.372	63	55.343	65	107.962	66	87.378	69	66.772		97.452
129	69.809	72	50.952	76	81.955	72	97.923	71	71.714	64	63.723	69	76.516	76	67.126		78.586		48.256	63	65.413	64	104.519	78	73.475	66	63.21	70	87.406	71	57.403		104.931	57	83.754		76.392	63	55.343	65	107.962	66	87.378	69	66.717	41	97.452	43
129.125	69.809	72	50.952	76	81.965	72	97.994	71	71.714	64	63.723	69	76.516	76	67.126		78.586		48.256	63	65.413	64	104.527	79	73.475	66	63.21	70	87.406	71	57.403		104.931	57	83.806		76.392	63	55.343	65	107.962	66	87.378	69	66.717	63	97.396	65
129.25	69.837	72	50.952	75	81.965	72	97.994	71	71.714	64	63.736	69	76.516	76	67.15		78.568		48.256	63	65.413	64	104.527	79	73.475	66	63.209	70	87.406	71	57.403		104.923	57	83.806		76.392	63	55.343	64	107.948	66	87.378	69	66.717		97.396	65
129.375	69.837	72	50.956	75	81.965	72	97.994	71	71.714	64	63.736	69	76.516	76	67.15		78.568		48.286	63	65.413	64	104.527	79	73.475	66	63.209	71	87.42	71	57.403		104.923	57	83.806		76.392	63	55.343	64	107.948	66	87.378	69	66.717		97.396	65
129.5	69.837	72	50.956	75	81.965	72	97.994	71	71.714	64	63.736	68	76.516	76	67.15		78.568		48.286	63	65.413	64	104.527	79	73.475	66	63.209	71	87.42	71	57.399		104.923	57	83.806		76.392	63	55.343	64	107.948	66	87.435	69	66.717		97.396	65
129.625	69.837	72	50.956	75	81.965	72	97.994	71	71.714	64	63.736	68	76.514	76	67.15		78.568		48.286	63	65.411	65	104.508	79	73.475	66	63.209	71	87.42	71	57.399		104.923	57	83.806		76.392	63	55.343	64	107.948	66	87.435	68	66.717		97.396	65
129.75	69.837	72	50.956	75	81.965	72	97.994	71	71.713	64	63.736	68	76.514	76	67.15	34	78.568		48.286	63	65.411	65	104.508	80	73.474	66	63.209	72	87.42	71	57.399		104.923	57	83.873		76.392	63	55.343	64	107.948		87.435	68	66.717		97.346	65
129.875	69.837	72	50.956	75	81.953	72	98.063	71	71.713	64	63.736	68	76.514	76	67.15	68	78.568		48.286	63	65.411	65	104.508	80	73.474	66	63.209	72	87.42	71	57.399		104.927	57	83.873		76.388	63	55.345	64	108.162		87.435	68	66.717		97.346	65
130	69.837	72	50.956	75	81.953	72	98.063	71	71.713	64	63.736	68	76.514	76	67.192	68	78.56		48.286	63	65.411	65	104.508	80	73.474	66	63.209	73	87.399	71	57.399		104.927	57	83.873		76.388	63	55.345	64	108.162		87.435	68	66.664		97.346	65
130.125	69.859	72	50.956	75	81.953	72	98.063	71	71.713	64	63.756	68	76.514	76	67.192	68	78.56		48.286	63	65.411	65	104.508	80	73.474	67	63.201	74	87.399	71	57.399		104.927	56	83.873		76.388	63	55.345	64	108.162		87.495	68	66.664		97.346	65
130.25	69.859	72	50.956	75	81.953	73	98.133	71	71.713	64	63.756	68	76.514	76	67.192	68	78.56		48.286	63	65.411	65	104.477	81	73.474	67	63.201		87.399	70	57.399		104.927	56	83.873		76.388	63	55.345	64	108.046	66	87.495	68	66.664		97.346	65
130.375	69.859	72	50.956	75	81.953	73	98.133	71	71.713	64	63.756	68	76.507	77	67.192	68	78.56		48.286	63	65.411	65	104.477	81	73.474	67	63.201		87.399	70	57.399		104.928	56	83.961		76.388	63	55.345	63	108.046	66	87.495	68	66.664		97.315	65
130.5	69.859	72	50.956	75	81.953	73	98.133	71	71.713	64	63.756	68	76.507	77	67.192	68	78.56		48.286	63	65.411	65	104.477	81	73.474	67	63.201		87.399	70	57.391		104.928	56	83.961		76.388	63	55.345	63	108.046	66	87.495	67	66.664		97.315	64
130.625	69.859	72	50.956	74	81.95	73	98.133	71	71.712	64	63.756	68	76.507	77	67.192	68	78.56		48.279	63	65.412	65	104.477	81	73.474	67	63.201		87.399	70	57.391		104.928	56	83.961		76.38	63	55.345	63	108.064	66	87.495	67	66.664		97.315	64
130.75	69.859	72	50.956	74	81.95	73	98.196	71	71.712	64	63.756	68	76.507	77	67.192	68	78.56		48.279	63	65.412	65	104.477	81	73.436	67	63.201	73	87.399	70	57.391		104.928	56	83.961		76.38	63	55.345	63	108.064	67	87.529	67	66.664		97.315	64
130.875	69.881	72	50.956	74	81.95	73	98.196	71	71.712	64	63.756	68	76.507	77	67.22	68	78.551		48.279	63	65.412	65	104.439	82	73.436	67	63.201	73	87.348	70	57.391		104.928	56	83.961		76.38	63	55.354	63	108.064	66	87.529	67	66.664		97.315	64
131	69.881	72	50.956	74	81.95	73	98.196	71	71.712	64	63.811	68	76.507	77	67.22	68	78.551		48.279	63	65.412	65	104.439	82	73.436	67	63.236	74	87.348	70	57.391		104.916	56	84.046		76.38	63	55.354	63	108.064	66	87.529	67	66.617		97.315	31
131.125	69.881	72	50.956	74	81.95	73	98.196	71	71.712	64	63.811	68	76.507	77	67.22	68	78.551		48.279	63	65.412	65	104.439	82	73.436	67	63.236		87.348	70	57.391		104.916	56	84.046		76.38	63	55.354	63	108.064	66	87.529	67	66.617		97.293
131.25	69.881	72	50.956	74	81.95	73	98.196	71	71.712	64	63.811	68	76.482	77	67.22	68	78.551		48.279	63	65.412	65	104.439	82	73.436	67	63.236		87.348	70	57.391		104.916	56	84.046		76.38	63	55.354	63	108.082	66	87.529	67	66.617		97.293
131.375	69.881	72	50.956	74	81.935	73	98.196	71	71.721	64	63.811	68	76.482	77	67.22	68	78.551		48.279	63	65.412	65	104.439	83	73.436	67	63.236		87.348	70	57.391		104.916	56	84.046		76.38	63	55.354	63	108.082	66	87.529	67	66.617		97.293	42
131.5	69.881	72	50.956	74	81.935	73	98.249	71	71.721	64	63.811	68	76.482	77	67.22	68	78.551		48.279	63	65.413	65	104.403	83	73.436	67	63.236		87.348	70	57.391		104.916	56	84.046		76.359	63	55.354	62	108.082	66	87.519	66	66.617		97.293	64
131.625	69.881	72	50.956	74	81.935	73	98.249	71	71.721	64	63.811	68	76.482	77	67.22	68	78.521		48.279	63	65.413	65	104.403	83	73.402	67	63.236		87.287	70	57.403		104.893	56	84.138		76.359	63	55.354	62	108.082	66	87.519	66	66.617		97.293	64
131.75	69.895	72	50.953	74	81.935	73	98.249	71	71.721	64	63.811	68	76.482	77	67.248	68	78.521		48.279	63	65.413	66	104.403	83	73.402	67	63.236		87.287	70	57.403		104.893	56	84.138		76.359	63	55.354	62	108.098	66	87.519	66	66.617		97.277	64
131.875	69.895	72	50.953	74	81.935	73	98.289	71	71.721	64	63.85	67	76.482	77	67.248	67	78.521		48.269	63	65.413	66	104.403	84	73.402	68	63.236		87.287	70	57.403		104.893	56	84.138		76.359	63	55.354	62	108.098	66	87.519	66	66.617		97.277	64
132	69.895	72	50.953	74	81.935	73	98.289	71	71.721	64	63.85	67	76.482	77	67.248	67	78.521		48.269	63	65.413	66	104.403	84	73.402	68	63.25		87.287	70	57.403		104.893	56	84.138		76.359	63	55.358	62	108.098	66	87.519	66	66.582		97.277	64
132.125	69.895	72	50.953	74	81.9	73	98.289	71	71.721	64	63.85	67	76.442	77	67.248	67	78.521		48.269	63	65.413	66	104.371	84	73.402	68	63.25		87.287	70	57.403		104.893	56	84.138		76.359	63	55.358	62	108.098	66	87.519	66	66.582		97.277	64
132.25	69.895	72	50.953	74	81.9	73	98.289	71	71.714	64	63.85	67	76.442	77	67.248	68	78.521		48.269	63	65.413	66	104.371	84	73.402	68	63.25		87.287	70	57.403		104.857	56	84.218		76.34	63	55.358	62	108.112	66	87.465	66	66.582		97.277	64
132.375	69.895	72	50.953	73	81.9	73	98.289	71	71.714	64	63.85	67	76.442	77	67.248	67	78.521		48.269	63	65.407	66	104.371	84	73.387	68	63.25		87.218	70	57.403		104.857	56	84.218		76.34	63	55.358	62	108.112	66	87.465	66	66.582	62	97.274	42
132.5	69.895	72	50.953	73	81.9	73	98.335	71	71.714	64	63.85	67	76.442	77	67.248		78.485		48.269	63	65.407	66	104.371	85	73.387	68	63.25		87.218	70	57.403		104.857	56	84.218		76.34	63	55.358	62	108.112	66	87.465	65	66.582	62	97.274	64
132.625	69.914	72	50.953	73	81.9	73	98.335	71	71.714	64	63.85	67	76.442	77	67.265		78.485		48.269	63	65.407	66	104.371	85	73.387	68	63.25		87.218	69	57.41		104.857	56	84.218		76.34	63	55.358	61	108.112	66	87.465	65	66.582	62	97.274	64
132.75	69.914	72	50.953	73	81.9	73	98.335	72	71.714	64	63.888	67	76.442	77	67.265		78.485		48.269	63	65.407	66	104.346	85	73.387	68	63.25		87.218	69	57.41		104.857	56	84.218		76.34	63	55.358	61	108.112	66	87.465	65	66.582	63	97.274	64
132.875	69.914	72	50.963	73	81.88	74	98.335	72	71.714	64	63.888	67	76.442	77	67.265		78.485		48.269	63	65.407	66	104.346	85	73.387	68	63.246		87.218	69	57.41		104.83	56	84.284		76.34	62	55.358	61	108.112	66	87.465	65	66.6	63	97.274	63
133	69.914	72	50.963	73	81.88	74	98.39	72	71.714	64	63.888	67	76.393	77	67.265		78.485		48.269	63	65.407	66	104.346	86	73.387	68	63.246		87.218	69	57.41		104.83	56	84.284		76.34	62	55.358	61	108.112	66	87.465	65	66.6		97.278	63
133.125	69.914	72	50.963	73	81.88	74	98.39	72	71.707	64	63.888	67	76.393	77	67.265		78.485		48.279	63	65.407	66	104.346	86	73.387	68	63.246		87.157	69	57.41		104.83	56	84.284		76.316	62	55.354	61	108.124	66	87.388	65	66.6	41	97.278	63
133.25	69.914	72	50.963	73	81.88	74	98.39	72	71.707	64	63.888	67	76.393	77	67.265		78.485		48.279		65.407	66	104.346	86	73.387	68	63.246	45	87.157	69	57.41		104.83	56	84.284		76.316	62	55.354	61	108.124	66	87.388	65	66.6	63	97.278	63
133.375	69.917	72	50.963	73	81.88	74	98.39	72	71.707	64	63.888	67	76.393	77	67.265		78.447		48.279	63	65.401	66	104.33	86	73.347	68	63.246	32	87.157	69	57.41		104.829	56	84.284		76.316	62	55.354	61	108.136	66	87.388	65	66.6	63	97.278	63
133.5	69.917	72	50.963	73	81.88	74	98.447	72	71.707	64	63.888	67	76.393	77	67.281		78.447		48.279	63	65.401	66	104.33	87	73.347	68	63.246	62	87.157	69	57.41		104.829	56	84.357		76.316	62	55.354	61	108.136	66	87.388	64	66.6	63	97.278	63
133.625	69.917	72	50.963	73	81.88	74	98.447	72	71.707	64	63.919	67	76.393	77	67.281		78.447		48.279	63	65.401	67	104.33	87	73.347	69	63.246		87.157	69	57.415		104.829	56	84.357		76.316	62	55.354	61	108.136	66	87.388	64	66.6	63	97.28	63
133.75	69.917	72	50.963	73	81.843	74	98.447	72	71.707	64	63.919	67	76.393	77	67.281		78.447		48.279	63	65.401	67	104.33	87	73.347	69	63.246		87.157	69	57.415		104.829	56	84.357		76.316	62	55.354	61	108.136	66	87.388	64	66.616	63	97.28	63
133.875	69.917	72	50.963	73	81.843	73	98.447	72	71.722	64	63.919	67	76.356	77	67.281		78.447		48.279	63	65.401	67	104.33	87	73.347	69	63.276		87.118	69	57.415		104.829	56	84.357		76.316	62	55.354	60	108.143	66	87.325	64	66.616	63	97.28	63
134	69.917	72	50.981	73	81.843	73	98.447	72	71.722	65	63.919	67	76.356	77	67.281		78.447		48.279	64	65.401	67	104.326	87	73.347	69	63.276		87.118	69	57.415		104.833	56	84.357		76.29	62	55.354	60	108.143	66	87.325	64	66.616	63	97.28	63
134.125	69.917	72	50.981	73	81.843	73	98.498	72	71.722	65	63.919	67	76.356	77	67.281		78.447		48.279	64	65.401	67	104.326	88	73.347	69	63.276		87.118	69	57.415		104.833	56	84.421		76.29	62	55.356	60	108.143	66	87.325	64	66.616	63	97.28	63
134.25	69.919	72	50.981	73	81.843	73	98.498	72	71.722	65	63.919	66	76.356	77	67.281		78.379		48.279	64	65.428	67	104.326	88	73.317	69	63.276		87.118	69	57.415		104.833	56	84.421		76.29	62	55.356	60	108.143	66	87.325	64	66.616	62	97.275	63
134.375	69.919	72	50.981	73	81.843	73	98.498	72	71.722	65	63.919	66	76.356	77	67.289		78.379		48.27	64	65.428	67	104.326	88	73.317	69	63.276		87.118	69	57.415		104.833	56	84.421		76.29	62	55.356	60	108.143	66	87.325	64	66.616	62	97.275	63
134.5	69.919	72	50.981	73	81.797	73	98.498	72	71.722	65	63.947	66	76.356	77	67.289		78.379		48.27	64	65.428	67	104.331	88	73.317	69	63.276		87.118	69	57.415		104.846	56	84.421		76.29	62	55.356	60	108.138	66	87.325	64	66.616	63	97.275	63
134.625	69.919		50.981	73	81.797	73	98.531	72	71.722	65	63.947	66	76.352	77	67.289		78.379		48.27	64	65.428	67	104.331	88	73.317	69	63.276		87.097	69	57.415		104.846	56	84.421		76.29	62	55.356	60	108.138	66	87.266	63	66.616	63	97.275	63
134.75	69.919		50.981	73	81.797	73	98.531	72	71.758	65	63.947	66	76.352	77	67.289		78.379		48.27	64	65.428	67	104.331	88	73.317	69	63.28		87.097	69	57.412		104.846	56	84.421		76.261	62	55.356	60	108.138	66	87.266	63	66.603	63	97.271	62
134.875	69.919		50.981	73	81.797	73	98.531	72	71.758	65	63.947	66	76.352	77	67.289		78.379		48.27	64	65.428	67	104.331	89	73.317	69	63.28		87.097	69	57.412		104.846	56	84.363		76.261	62	55.356	60	108.138	66	87.266	63	66.603	63	97.271	62
135	69.919		50.981	73	81.797	73	98.531	72	71.758	65	63.947	66	76.352	77	67.289		78.379		48.27	64	65.428	67	104.331	89	73.297	69	63.28		87.097	69	57.412		104.846	56	84.363		76.261	62	55.356	60	108.125	66	87.266	63	66.603	62	97.271	62
135.125	69.917		50.995	73	81.797	73	98.531	72	71.758	65	63.947	66	76.352	77	67.289		78.292		48.27	64	65.446	67	104.342	89	73.297	69	63.28		87.097	69	57.412		104.863	56	84.363		76.261	62	55.356	60	108.125	66	87.266	63	66.603	62	97.271	62
135.25	69.917	72	50.995	73	81.797	73	98.507	72	71.758	65	63.947	66	76.352	77	67.295		78.292		48.27	64	65.446	67	104.342	89	73.297	70	63.28		87.097	69	57.412		104.863	56	84.363		76.261	62	55.369	59	108.125	66	87.266	63	66.603	62	97.271	62
135.375	69.917	72	50.995	73	81.752	73	98.507	72	71.758	65	63.976	66	76.378	77	67.295		78.292		48.27	64	65.446	68	104.342	89	73.297	70	63.28		87.091	69	57.412		104.863	56	84.363		76.261	62	55.369	59	108.125	66	87.208	63	66.603	62	97.27	62
135.5	69.917	72	50.995	73	81.752	73	98.507	72	71.783	65	63.976	66	76.378	77	67.295		78.292		48.27	64	65.446	68	104.342	89	73.297	70	63.28		87.091	69	57.412		104.863	56	84.363		76.261	62	55.369	59	108.125	66	87.208	63	66.603	62	97.27	62
135.625	69.917	72	50.995	73	81.752	73	98.507	72	71.783	65	63.976	66	76.378	77	67.295		78.292		48.277	64	65.446	68	104.361	90	73.297	70	63.28		87.091	69	57.412		104.884	56	84.363		76.246	62	55.369	59	108.107	66	87.208	63	66.603	62	97.27	62
135.75	69.917	72	50.995	73	81.752	73	98.507	72	71.783	65	63.976	66	76.378	77	67.295		78.292		48.277	64	65.446	68	104.361	90	73.297	70	63.269		87.091	69	57.422		104.884	56	84.314		76.246	62	55.369	59	108.107	66	87.208	63	66.603	62	97.27	62
135.875	69.917	72	50.995	73	81.752	73	98.507	72	71.783	65	63.976	66	76.378	77	67.295		78.292		48.277	64	65.446	68	104.361	90	73.319	70	63.269		87.091	69	57.422		104.884	56	84.314		76.246	62	55.369	59	108.107	66	87.208	63	66.507	62	97.27	62
136	69.921	72	50.995	72	81.752	73	98.458	72	71.783	65	63.976	66	76.378	77	67.314		78.292		48.277	64	65.457	68	104.361	90	73.319	70	63.269		87.087	69	57.422		104.884	56	84.314		76.246	62	55.369	59	108.107	66	87.208	63	66.507	62	97.266	62
136.125	69.921	72	50.995	72	81.713	73	98.458	72	71.783	66	63.976	66	76.422	77	67.314		78.212		48.277	64	65.457	68	104.387	90	73.319	70	63.269		87.087	69	57.422		104.914	56	84.314		76.246	62	55.369	59	108.095	66	87.208	62	66.507	62	97.266	62
136.25	69.921	72	51.02	72	81.713	73	98.458	72	71.783	66	63.976	43	76.422	77	67.314		78.212		48.277	64	65.457	68	104.387	90	73.319	70	63.269		87.087	69	57.422		104.914	56	84.314		76.246	62	55.385	59	108.095	66	87.153	62	66.507	62	97.266	62
136.375	69.921	72	51.02	72	81.713	73	98.458	72	71.786	66	63.973	66	76.422	77	67.314		78.212		48.277	64	65.457	68	104.387	90	73.319	70	63.269		87.087	69	57.422		104.914	56	84.314		76.242	62	55.385	59	108.095	66	87.153	62	66.507	62	97.266	61
136.5	69.921	73	51.02	72	81.713	73	98.458	72	71.786	66	63.973	66	76.422	77	67.314		78.212		48.277	64	65.457	68	104.387	91	73.319	70	63.269		87.087	69	57.422		104.914	56	84.251		76.242	62	55.385	59	108.095	66	87.153	62	66.507	61	97.266	61
136.625	69.921		51.02	72	81.713	72	98.395	72	71.786	66	63.973	66	76.422	77	67.314		78.212		48.277	64	65.457	68	104.387	91	73.345	70	63.286		87.087	69	57.422		104.946	57	84.251		76.242	62	55.385	59	108.095	66	87.153	62	66.507	61	97.26	61
136.75	69.921		51.02	72	81.713	72	98.395	72	71.786	66	63.973	66	76.463	77	67.314		78.212		48.294	64	65.457	68	104.411	91	73.345	70	63.286		87.073	69	57.42		104.946	57	84.251		76.242	62	55.385	58	108.092	66	87.153	62	66.507	61	97.26	61
136.875	69.931		51.02	72	81.682	72	98.395	72	71.786	66	63.973	66	76.463	77	67.33		78.212		48.294	64	65.463	68	104.411	91	73.345	71	63.286		87.073	69	57.42		104.946	57	84.251		76.242	62	55.385	58	108.092	66	87.153	62	66.438	61	97.26	61
137	69.931		51.02	72	81.682	72	98.395	72	71.786	66	63.973	65	76.463	77	67.33		78.139		48.294	64	65.463	68	104.411	91	73.345	71	63.286		87.073	69	57.42		104.946	57	84.251		76.242	62	55.385	58	108.092	66	87.096	62	66.438	61	97.26	61
137.125	69.931		51.02	72	81.682	72	98.395	72	71.788	66	63.973	65	76.463	76	67.33		78.139		48.294	64	65.463	68	104.411	91	73.345	71	63.286		87.073	69	57.42		104.946	57	84.251		76.237	62	55.385	58	108.092	66	87.096	62	66.438	61	97.26	61
137.25	69.931		51.02	73	81.682	72	98.386	72	71.788	66	63.973	65	76.463	76	67.33		78.139		48.294	64	65.463	68	104.43	91	73.345	71	63.286		87.073	69	57.42		104.978	57	84.223		76.237	62	55.385	58	108.102	66	87.096	62	66.438	61	97.262	61
137.375	69.931		51.045	73	81.682	72	98.386	72	71.788	66	63.954	65	76.463	76	67.33		78.139		48.294	64	65.463	69	104.43	91	73.347	71	63.286		87.073	69	57.42		104.978	57	84.223		76.237	62	55.395	58	108.102	66	87.096	62	66.438	61	97.262	61
137.5	69.931		51.045	73	81.682	72	98.386	72	71.788	66	63.954	65	76.463	76	67.33		78.139		48.294	64	65.463	69	104.43	92	73.347	71	63.286		87.041	69	57.42		104.978	57	84.223		76.237	62	55.395	58	108.102	66	87.096	62	66.438	61	97.262	61
137.625	69.962		51.045	73	81.664	72	98.386	72	71.788	67	63.954	65	76.474	76	67.33		78.139		48.294	64	65.463	69	104.43	92	73.347	71	63.282		87.041	69	57.42		104.978	57	84.223		76.237	62	55.395	58	108.102	66	87.096	62	66.438	61	97.262	61
137.75	69.962		51.045	73	81.664	72	98.386	72	71.788	67	63.954	65	76.474	76	67.357		78.139		48.294	64	65.486	69	104.43	92	73.347	71	63.282		87.041	69	57.42		105.006	57	84.223		76.237	62	55.395	58	108.124	66	87.051	62	66.438	61	97.262	61
137.875	69.962		51.045	73	81.664	72	98.386	72	71.788	67	63.954	65	76.474	76	67.357		78.067		48.294	64	65.486	69	104.448	92	73.347	71	63.282		87.041	69	57.409		105.006	57	84.223		76.237	62	55.395	58	108.124	66	87.051	62	66.438	61	97.255	61
138	69.962		51.045	72	81.664	72	98.386	72	71.79	67	63.954	65	76.474	76	67.357		78.067		48.294	64	65.486	69	104.448	92	73.347	71	63.282		87.041	69	57.409		105.006	57	84.204		76.231	62	55.395	58	108.124	66	87.051	61	66.375	61	97.255	61
138.125	69.962		51.045	73	81.664	72	98.279	72	71.79	67	63.954	65	76.474	76	67.357		78.067		48.25	65	65.486	69	104.448	92	73.347	71	63.282		87.041	69	57.409		105.006	57	84.204		76.231	62	55.395	58	108.124	66	87.051	61	66.375	61	97.255	60
138.25	69.962		51.045	73	81.664	72	98.279	72	71.79	67	63.936	65	76.474	76	67.357		78.067		48.25	65	65.486	69	104.448	92	73.34	71	63.282		86.996	69	57.409		105.024	57	84.204		76.231	62	55.395	58	108.124	66	87.051	61	66.375	61	97.255	60
138.375	69.962	72	51.091	73	81.664	71	98.279	72	71.79	67	63.936	65	76.437	76	67.357		78.067		48.25	65	65.486	69	104.462	92	73.34	71	63.282		86.996	69	57.409		105.024	57	84.204		76.231	62	55.393	58	108.124	66	87.051	61	66.375	61	97.255	60
138.5	69.995	72	51.091	73	81.643	71	98.279	72	71.79	67	63.936	65	76.437	76	67.357		78.067		48.25	65	65.486	69	104.462	92	73.34	71	63.282		86.996	69	57.409		105.024	57	84.204		76.231	62	55.393	58	108.124	66	87.036	61	66.375	61	97.255	60
138.625	69.995	72	51.091	73	81.643	71	98.279	72	71.79	67	63.936	65	76.437	76	67.394		78.067		48.25	65	65.496	69	104.462	92	73.34	71	63.27		86.996	69	57.409		105.024	57	84.204		76.231	62	55.393	58	108.158	66	87.036	61	66.375	61	97.236	60
138.75	69.995	72	51.091	73	81.643	71	98.232	72	71.79	67	63.936	65	76.437	76	67.394		78.067		48.25	65	65.496	69	104.462	93	73.34	71	63.27		86.996	69	57.409		105.024	58	84.217		76.227	62	55.393	58	108.158	66	87.036	61	66.375	61	97.236	60
138.875	69.995	73	51.091	73	81.643	71	98.232	72	71.773	67	63.936	65	76.437	76	67.394		78.002		48.25	65	65.496	69	104.469	93	73.34	71	63.27		86.996	69	57.412		105.028	58	84.217		76.227	62	55.393	58	108.197	66	87.036	61	66.375	61	97.236	60
139	69.995	73	51.091	73	81.643	71	98.232	72	71.773	67	63.936	65	76.437	76	67.394		78.002		48.25	65	65.496	69	104.469	93	73.34	72	63.27		86.961	69	57.412		105.028	58	84.217		76.227	62	55.393	57	108.197	66	87.036	61	66.318	61	97.236	60
139.125	69.995	73	51.091	73	81.643	71	98.232	72	71.773	68	63.936	65	76.437	76	67.394	65	78.002		48.25	65	65.496	69	104.469	93	73.315	72	63.27		86.961	69	57.412		105.028	58	84.217		76.227	62	55.393	57	108.197	66	87.036	61	66.318	61	97.236	60
139.25	70.033	73	51.091	73	81.626	71	98.232	72	71.773	68	63.93	65	76.437	76	67.394	64	78.002		48.25	65	65.496	69	104.469	93	73.315	72	63.27		86.961	69	57.412		105.028	58	84.217		76.227	62	55.393	57	108.197	66	87.024	61	66.318	61	97.215	60
139.375	70.033	73	51.179	73	81.626	71	98.217	71	71.773	68	63.93	65	76.373	76	67.427		78.002		48.265	65	65.496	69	104.469	93	73.315	72	63.27		86.961	69	57.412		105.028	58	84.244		76.227	62	55.393	57	108.239	66	87.024	61	66.318	61	97.215	60
139.5	70.033	73	51.179	73	81.626	70	98.217	71	71.773	68	63.93	65	76.373	76	67.427		78.002		48.265	65	65.496	69	104.466	93	73.315	72	63.276		86.961	69	57.412		105.013	58	84.244		76.227	62	55.388	57	108.239	66	87.024	61	66.318	61	97.215	60
139.625	70.033	73	51.179	73	81.626	70	98.217	71	71.773	68	63.93	65	76.373	76	67.427		77.958		48.265	65	65.501	70	104.466	93	73.315	72	63.276		86.961	69	57.412		105.013	58	84.244		76.207	62	55.388	57	108.239	66	87.024	61	66.318	61	97.215	60
139.75	70.033	74	51.179	73	81.626	70	98.217	71	71.755	68	63.93	65	76.373	76	67.427		77.958		48.265	65	65.501	70	104.466	93	73.315	72	63.276		86.937	69	57.412		105.013	58	84.244		76.207	62	55.388	57	108.239	66	87.024	61	66.318	61	97.215	60
139.875	70.033	76	51.179	73	81.626	70	98.217	71	71.755	68	63.93	65	76.373	76	67.427		77.958		48.265	65	65.501	70	104.466	93	73.317	72	63.276		86.937	69	57.415		105.013	58	84.244		76.207	62	55.388	57	108.278	66	87.009	61	66.318	61	97.206	59
140	70.071	76	51.179	73	81.622	70	98.22	71	71.755	68	63.93	65	76.373	76	67.427		77.958		48.265	65	65.501	70	104.466	93	73.317	72	63.276		86.937	69	57.415		104.997	58	84.315		76.207	62	55.388	57	108.278	66	87.009	61	66.279	61	97.206	59
140.125	70.071	77	51.179	73	81.622	70	98.22	71	71.755	68	63.951	65	76.373	76	67.427		77.958		48.265	65	65.501	70	104.452	93	73.317	72	63.276		86.937	69	57.415		104.997	58	84.315		76.207	62	55.388	57	108.278	66	87.009	61	66.279	61	97.206	59
140.25	70.071	78	51.179	73	81.622	70	98.22	71	71.755	68	63.951	65	76.295	76	67.463		77.958		48.265	65	65.501	70	104.452	93	73.317	72	63.276		86.937	69	57.415		104.997	58	84.315		76.207	62	55.388	57	108.278	66	87.009	61	66.279	61	97.206	59
140.375	70.071	78	51.179	73	81.622	70	98.22	71	71.755	69	63.951	43	76.295	76	67.463		77.958		48.265	65	65.501	70	104.452	93	73.317	72	63.276		86.927	69	57.415		104.997	58	84.315		76.186	62	55.388	57	108.296	66	87.009	61	66.279	62	97.206	59
140.5	70.071	78	51.209	73	81.622	69	98.22	71	71.755	69	63.951	65	76.295	76	67.463		77.907		48.265	65	65.514	70	104.452	93	73.317	72	63.272		86.927	69	57.415		104.997	59	84.315		76.186	62	55.388	57	108.296	66	87.009	61	66.279	61	97.194	59
140.625	70.071	78	51.209	73	81.622	69	98.22	71	71.712	69	63.951	65	76.295	76	67.463		77.907		48.265	65	65.514	70	104.452	93	73.317	72	63.272		86.927	69	57.415		104.976	59	84.395		76.186	62	55.39	57	108.296	66	86.98	61	66.279	61	97.194	59
140.75	70.071	78	51.209	73	81.611	69	98.22	71	71.712	69	63.951	65	76.295	76	67.463		77.907		48.224	65	65.514	70	104.439	93	73.321	72	63.272		86.927	69	57.415		104.976	59	84.395		76.186	62	55.39	57	108.296	66	86.98	61	66.279	61	97.194	59
140.875	70.098	78	51.209	73	81.611	69	98.22	71	71.712	69	63.951	65	76.295	76	67.463		77.907		48.224	65	65.514	70	104.439	93	73.321	72	63.272		86.927	69	57.415		104.976	59	84.395		76.186	62	55.39	57	108.305	66	86.98	61	66.285	61	97.194	59
141	70.098	77	51.209	73	81.611	69	98.22	71	71.712	69	63.951	65	76.295	76	67.503		77.907		48.224	65	65.514	70	104.439	93	73.321	72	63.272		86.927	69	57.414		104.976	59	84.395		76.186	62	55.39	57	108.305	66	86.98	61	66.285	61	97.194	59
141.125	70.098	77	51.209	73	81.611	69	98.22	71	71.712	69	63.955	65	76.295	76	67.503		77.907		48.224	66	65.514	70	104.439	93	73.321	72	63.272		86.918	69	57.414		104.976	59	84.395		76.186	62	55.39	57	108.305	43	86.98	61	66.285	61	97.178	59
141.25	70.098	76	51.209	73	81.611	69	98.215	71	71.712	69	63.955	65	76.226	76	67.503		77.907		48.224	66	65.514	70	104.427	92	73.321	72	63.272		86.918	69	57.414		104.952	59	84.476		76.165	62	55.39	57	108.305	66	86.98	60	66.285	61	97.178	59
141.375	70.098	76	51.209	73	81.611	69	98.215	71	71.712	69	63.955	65	76.226	75	67.503		77.86		48.224	66	65.531	70	104.427	92	73.321	72	63.265		86.918	69	57.414		104.952	59	84.476		76.165	62	55.39	56	108.305	66	86.947	60	66.285	61	97.178	59
141.5	70.098	76	51.209	73	81.609	69	98.215	71	71.712	69	63.955	65	76.226	75	67.503		77.86		48.224	66	65.531	70	104.427	92	73.321	72	63.265		86.918	69	57.414		104.952	59	84.476		76.165	62	55.39	56	108.306	66	86.947	60	66.285	61	97.178	59
141.625	70.101	76	51.239	74	81.609	68	98.215	71	71.667	70	63.955	64	76.226	75	67.503		77.86		48.224	66	65.531	70	104.427	92	73.314	72	63.265		86.918	69	57.414		104.952	59	84.476		76.165	62	55.393	56	108.306	66	86.947	60	66.285	60	97.178	58
141.75	70.101	76	51.239	74	81.609	68	98.215	71	71.667	70	63.955	64	76.226	75	67.503		77.86		48.224	66	65.531	70	104.427	92	73.314	72	63.265		86.918	69	57.414		104.952	59	84.559		76.165	62	55.393	56	108.306	66	86.947	60	66.309	60	97.173	58
141.875	70.101	76	51.239	74	81.609	68	98.208	71	71.667	70	63.955	64	76.226	75	67.531		77.86		48.224	66	65.531	70	104.424	92	73.314	72	63.265		86.902	69	57.414		104.937	60	84.559		76.165	62	55.393	56	108.306	66	86.947	60	66.309	60	97.173	58
142	70.101	76	51.239	74	81.609	68	98.208	71	71.667	70	63.971	64	76.226	75	67.531		77.86		48.221	66	65.531	70	104.424	92	73.314	72	63.265		86.902	69	57.426		104.937	60	84.559		76.157	63	55.393	56	108.303	66	86.947	60	66.309	60	97.173	58
142.125	70.101	76	51.239	74	81.609	68	98.208	71	71.667	70	63.971	64	76.183	75	67.531	55	77.86		48.221	66	65.531	70	104.424	92	73.314	72	63.265		86.902	69	57.426		104.937	60	84.559		76.157	63	55.393	56	108.303	44	86.916	60	66.309	60	97.173	58
142.25	70.101	76	51.239	74	81.594	68	98.208	71	71.667	70	63.971	64	76.183	75	67.531	55	77.824		48.221	66	65.538	70	104.424	92	73.314	72	63.265		86.902	69	57.426		104.937	60	84.559		76.157	63	55.393	56	108.303		86.916	60	66.309	60	97.173	58
142.375	70.101	75	51.239	74	81.594	68	98.208	71	71.667	70	63.971	64	76.183	75	67.531	55	77.824		48.221	66	65.538	70	104.424	92	73.299	72	63.268		86.902	69	57.426		104.928	60	84.615		76.157	63	55.393	56	108.303	66	86.916	60	66.309	60	97.174	58
142.5	70.101		51.239	74	81.594	68	98.196	71	71.649	70	63.971	64	76.183	75	67.531	55	77.824		48.221	66	65.538	70	104.427	92	73.299	72	63.268		86.902	69	57.426		104.928	60	84.615		76.157	63	55.393	56	108.303	66	86.916	60	66.309	60	97.174	58
142.625	70.085		51.239	74	81.594	68	98.196	71	71.649	71	63.971	64	76.183	75	67.531	55	77.824		48.221	66	65.538	70	104.427	92	73.299	73	63.268		86.877	69	57.426		104.928	60	84.615		76.157	63	55.393	56	108.311	66	86.916	60	66.311	60	97.174	58
142.75	70.085		51.245	74	81.594	68	98.196	71	71.649	71	63.971	64	76.183	75	67.556	37	77.824		48.221	66	65.538	70	104.427	91	73.299	73	63.268		86.877	69	57.426		104.928	60	84.615		76.157	63	55.401	56	108.311	66	86.916	60	66.311	60	97.174	58
142.875	70.085		51.245	74	81.594	68	98.196	71	71.649	71	63.984	64	76.166	75	67.556		77.824		48.221	66	65.538	70	104.427	91	73.299	73	63.268		86.877	69	57.426		104.928	60	84.615		76.154	63	55.401	56	108.311	66	86.898	60	66.311	39	97.174	58
143	70.085		51.245	74	81.567	67	98.196	71	71.649	71	63.984	64	76.166	75	67.556		77.824		48.221	66	65.538	70	104.434	91	73.299	73	63.268		86.877	69	57.419		104.922	60	84.615		76.154	63	55.401	56	108.311	66	86.898	60	66.311	60	97.169	58
143.125	70.085		51.245	74	81.567	67	98.175	71	71.649	71	63.984	64	76.166	75	67.556		77.786		48.221	66	65.542	70	104.434	91	73.299	73	63.268		86.877	69	57.419		104.922	60	84.654		76.154	63	55.401	56	108.32	44	86.898	60	66.311	60	97.169	58
143.25	70.085		51.245	74	81.567	67	98.175	71	71.649	71	63.984	64	76.166	75	67.556		77.786		48.213	66	65.542	70	104.434	91	73.291	73	63.288		86.855	69	57.419		104.922	61	84.654		76.154	63	55.401	56	108.32	67	86.898	60	66.311	60	97.169	57
143.375	70.085	75	51.245	74	81.567	67	98.175	71	71.626	71	63.984	64	76.166	75	67.556		77.786		48.213	66	65.542	70	104.434	91	73.291	73	63.288		86.855	69	57.419		104.922	61	84.654		76.154	63	55.401	56	108.32	66	86.898	60	66.311	60	97.169	57
143.5	70.06	75	51.245	74	81.567	67	98.175	71	71.626	72	63.984	64	76.166	75	67.556		77.786		48.213	66	65.542	70	104.434	91	73.291	73	63.288		86.855	69	57.419		104.922	61	84.654		76.154	63	55.401	56	108.32	67	86.898	60	66.311	60	97.169	57
143.625	70.06	74	51.245	74	81.567	67	98.175	71	71.626	72	63.984	64	76.166	75	67.571		77.786		48.213	66	65.542	70	104.446	91	73.291	73	63.288		86.855	69	57.419		104.916	61	84.654		76.149	63	55.401	56	108.333		86.884	60	66.311	60	97.163	57
143.75	70.06	74	51.245	74	81.537	67	98.175	71	71.626	72	64.023	64	76.162	75	67.571		77.786		48.213	66	65.542	70	104.446	91	73.291	73	63.288		86.855	69	57.419		104.916	61	84.704		76.149	63	55.413	56	108.333		86.884	60	66.25	60	97.163	57
143.875	70.06	75	51.245	74	81.537	67	98.179	71	71.626	72	64.023	64	76.162	75	67.571		77.786		48.213	66	65.542	70	104.446	90	73.291	73	63.288		86.855	69	57.419		104.916	61	84.704		76.149	63	55.413	56	108.333	66	86.884	60	66.25	60	97.163	57
144	70.06	75	51.237	74	81.537	67	98.179	71	71.626	72	64.023	64	76.162	75	67.571		77.735		48.213	66	65.56	70	104.446	90	73.316	73	63.288		86.831	69	57.419		104.916	61	84.704		76.149	63	55.413	56	108.333		86.884	60	66.25	60	97.163	57
144.125	70.06	75	51.237	74	81.537	67	98.179	71	71.626	72	64.023	64	76.162	75	67.571		77.735		48.213	66	65.56	70	104.46	90	73.316	73	63.288		86.831	69	57.412		104.915	61	84.704		76.149	63	55.413	56	108.333		86.884	60	66.25	60	97.163	57
144.25	70.06	75	51.237	74	81.537	67	98.179	70	71.619	72	64.023	64	76.162	75	67.571		77.735		48.213	66	65.56	70	104.46	90	73.316	73	63.288		86.831	69	57.412		104.915	61	84.704		76.149	63	55.413	56	108.333		86.871	60	66.25	60	97.155	57
144.375	70.024	75	51.237	74	81.537	67	98.193	70	71.619	73	64.023	64	76.162	75	67.571		77.735		48.213	66	65.56	70	104.46	90	73.316	73	63.288		86.831	69	57.412		104.915	61	84.78		76.149	63	55.413	56	108.333		86.871	60	66.25	60	97.155	57
144.5	70.024	75	51.237	74	81.537	66	98.193	70	71.619	73	64.023	64	76.164	74	67.575		77.735		48.213	66	65.56	70	104.46	90	73.316	73	63.288		86.831	69	57.412		104.915	62	84.78		76.148	63	55.413	56	108.349	66	86.871	60	66.25	59	97.155	57
144.625	70.024	76	51.237	74	81.507	66	98.193	70	71.619	73	64.064	64	76.164	74	67.575		77.735		48.19	66	65.56	70	104.473	90	73.316	73	63.288		86.831	69	57.412		104.915	62	84.78		76.148	63	55.413	56	108.349	67	86.871	60	66.25	59	97.155	57
144.75	70.024	76	51.237	74	81.507	66	98.193	70	71.619	73	64.064	64	76.164	74	67.575		77.735		48.19	67	65.56	70	104.473	90	73.316	73	63.288		86.799	69	57.412		104.912	62	84.78		76.148	63	55.413	56	108.374	67	86.871	60	66.195	59	97.155	57
144.875	70.024	76	51.237	74	81.507	66	98.193	70	71.619	73	64.064	64	76.164	74	67.575		77.667		48.19	67	65.56	70	104.473	89	73.327	73	63.288		86.799	69	57.412		104.912	62	84.848		76.148	63	55.416	56	108.374	67	86.871	60	66.195	59	97.137	57
145	70.024	76	51.237	74	81.507	66	98.204	70	71.629	73	64.064	64	76.164	74	67.575		77.667		48.19	67	65.565	70	104.473	89	73.327	73	63.288		86.799	69	57.412		104.912	62	84.848		76.148	63	55.416	56	108.374	67	86.835	60	66.195	59	97.137	57
145.125	70.024	76	51.239	74	81.507	66	98.204	70	71.629	73	64.064	64	76.164	74	67.575		77.667		48.19	67	65.565	70	104.473	89	73.327	73	63.296		86.799	69	57.411		104.912	62	84.848		76.148	63	55.416	56	108.374		86.835	60	66.195	59	97.137	56
145.25	70.024	76	51.239	74	81.507	66	98.204	70	71.629	74	64.064	64	76.164	74	67.575		77.667		48.19	67	65.565	70	104.488	89	73.327	73	63.296		86.799	69	57.411		104.912	62	84.848		76.158	63	55.416	56	108.397		86.835	60	66.195	59	97.137	56
145.375	69.991	76	51.239	74	81.471	66	98.204	70	71.629	74	64.064	64	76.155	74	67.571		77.667		48.19	67	65.565	70	104.488	89	73.327	73	63.296		86.799	69	57.411		104.915	62	84.848		76.158	64	55.416	57	108.397	67	86.835	60	66.195	59	97.137	56
145.5	69.991	76	51.239	74	81.471	66	98.215	70	71.629	74	64.087	64	76.155	74	67.571		77.667		48.19	67	65.565	70	104.488	89	73.327	73	63.296		86.759	69	57.411		104.915	62	84.915		76.158	64	55.416	57	108.397		86.835	60	66.195	59	97.105	56
145.625	69.991	76	51.239	74	81.471	66	98.215	70	71.629	74	64.087	64	76.155	74	67.571		77.667		48.19	67	65.565	70	104.488	89	73.313	73	63.296		86.759	69	57.411		104.915	63	84.915		76.158	64	55.416		108.397		86.835	60	66.18		97.105	56
145.75	69.991	76	51.239	74	81.471	66	98.215	70	71.629	74	64.087	64	76.155	74	67.571		77.607		48.19	67	65.565	70	104.499	89	73.313	73	63.296		86.759	69	57.411		104.915	63	84.915		76.158	64	55.416		108.397		86.814	60	66.18		97.105	56
145.875	69.991	76	51.239	74	81.471	66	98.215	70	71.62	74	64.087	64	76.155	74	67.571		77.607		48.186	67	65.567	69	104.499	88	73.313	73	63.296		86.759	69	57.411		104.93	63	84.915		76.158	64	55.416		108.397		86.814	60	66.18		97.105	56
146	69.991	76	51.239	74	81.471	66	98.215	70	71.62	75	64.087	64	76.155	74	67.571		77.607		48.186	67	65.567	69	104.499	88	73.313	73	63.32		86.759	69	57.411		104.93	63	84.915		76.165	64	55.412		108.397	32	86.814	60	66.18		97.105	56
146.125	69.991	76	51.239	74	81.44	66	98.216	70	71.62	75	64.087	64	76.129	74	67.571		77.607		48.186	67	65.567	69	104.499	88	73.313	73	63.32		86.759	69	57.411		104.93	63	84.978		76.165	64	55.412		108.433	32	86.814	60	66.18		97.105	56
146.25	69.971	76	51.244	74	81.44	66	98.216	70	71.62	75	64.087	64	76.129	74	67.566		77.607		48.186	67	65.567	69	104.499	88	73.313	73	63.32		86.759	69	57.415		104.93	63	84.978		76.165	64	55.412		108.433	67	86.814	60	66.18		97.086	56
146.375	69.971	76	51.244	74	81.44	66	98.216	70	71.62	75	64.095	64	76.129	74	67.566		77.607		48.186	67	65.567	69	104.507	88	73.313	73	63.32		86.712	69	57.415		104.95	63	84.978		76.165	64	55.412		108.433	67	86.814	60	66.18	59	97.086	56
146.5	69.971	76	51.244	74	81.44	65	98.216	70	71.62	75	64.095	64	76.129	74	67.566		77.607		48.186	67	65.567	69	104.507	88	73.295	73	63.32		86.712	69	57.415		104.95	63	84.978		76.165	64	55.412		108.433	43	86.786	60	66.18	59	97.086	56
146.625	69.971	76	51.244	74	81.44	65	98.216	70	71.62	75	64.095	64	76.129	74	67.566		77.566		48.186	67	65.567	69	104.507	88	73.295	73	63.32		86.712	69	57.415		104.95	63	84.978		76.165	64	55.412	58	108.554		86.786	60	66.15	59	97.086	56
146.75	69.971	76	51.244	74	81.44	65	98.203	70	71.602	75	64.095	64	76.129	74	67.566		77.566		48.186	67	65.578	69	104.507	87	73.295	73	63.32		86.712	69	57.415		104.95	63	85.031		76.159	64	55.412	58	108.554	68	86.786	60	66.15	59	97.086	56
146.875	69.971	76	51.244	74	81.44	65	98.203	70	71.602	76	64.095	64	76.129	74	67.566		77.566		48.186	68	65.578	69	104.511	87	73.295	73	63.32		86.712	69	57.415		104.95	63	85.031		76.159	64	55.412		108.554	67	86.786	60	66.15	59	97.062	56
147	69.971	76	51.244	74	81.415	65	98.203	70	71.602	76	64.095	64	76.087	74	67.566		77.566		48.186	68	65.578	69	104.511	87	73.295	73	63.307		86.712	69	57.415		104.961	64	85.031		76.159	64	55.432		108.594	67	86.786	60	66.15	60	97.062	56
147.125	69.962	76	51.244	74	81.415	65	98.203	70	71.602	76	64.095	64	76.087	74	67.56		77.566		48.186	68	65.578	69	104.511	87	73.295	73	63.307		86.672	69	57.449		104.961	64	85.031		76.159	64	55.432		108.594	67	86.786	60	66.15	60	97.062	56
147.25	69.962	76	51.244	74	81.415	65	98.203	70	71.602	76	64.095	64	76.087	74	67.56		77.566		48.148	68	65.578	69	104.511	87	73.295	73	63.307		86.672	69	57.449		104.961	64	85.031		76.159	64	55.432		108.594	67	86.754	60	66.15	60	97.062	55
147.375	69.962	76	51.27	74	81.415	65	98.19	70	71.602	76	64.085	64	76.087	74	67.56		77.566		48.148	68	65.578	69	104.511	87	73.282	73	63.307		86.672	69	57.449		104.961	64	85.094		76.159	64	55.432		108.594	67	86.754	60	66.15	60	97.062	55
147.5	69.962	76	51.27	74	81.415	65	98.19	70	71.602	76	64.085	64	76.087	74	67.56		77.528		48.148	68	65.578	69	104.517	87	73.282	73	63.307		86.672	69	57.449		104.959	64	85.094		76.159	65	55.432		108.639	67	86.754	60	66.15	60	97.034	55
147.625	69.962	76	51.27	74	81.415	65	98.19	70	71.598	77	64.085	64	76.087	73	67.56		77.528		48.148	68	65.59	69	104.517	86	73.282	73	63.307		86.672	69	57.449		104.959	64	85.094		76.143	65	55.432		108.639	67	86.754	60	66.103	60	97.034	55
147.75	69.962	76	51.27	74	81.383	65	98.19	70	71.598	77	64.085	64	76.087	73	67.56		77.528		48.148	68	65.59	69	104.517	86	73.282	73	63.307		86.672	69	57.449		104.959	64	85.094		76.143	65	55.432		108.639	67	86.754	60	66.103	60	97.034	55
147.875	69.962	76	51.27	74	81.383	65	98.19	70	71.598	77	64.085	64	76.042	73	67.56		77.528		48.148	68	65.59	69	104.517	86	73.282	73	63.307		86.639	69	57.449		104.959	64	85.094		76.143	65	55.432		108.639	67	86.754	60	66.103	60	97.034	55
148	69.96	76	51.27	74	81.383	65	98.19	70	71.598	77	64.085	64	76.042	73	67.556		77.528		48.148	68	65.59	68	104.524	86	73.282	73	63.278		86.639	69	57.449		104.959	64	85.164		76.143	65	55.465		108.622	67	86.722	60	66.103	60	97.034	55
148.125	69.96	76	51.27	74	81.383	65	98.201	70	71.598	77	64.085	64	76.042	73	67.556		77.528		48.148	68	65.59	68	104.524	86	73.3	73	63.278		86.639	69	57.488		104.941	65	85.164		76.143	65	55.465		108.622	67	86.722	60	66.103	60	97.015	55
148.25	69.96	75	51.27	74	81.383	65	98.201	70	71.598	77	64.09	64	76.042	73	67.556		77.528		48.148	68	65.59	68	104.524	86	73.3	73	63.278		86.639	69	57.488		104.941	65	85.164		76.143	65	55.465		108.622	67	86.722	60	66.103	60	97.015	55
148.375	69.96	75	51.27	74	81.383	65	98.201	70	71.598	78	64.09	64	76.042	73	67.556		77.499		48.148	68	65.59	68	104.524	86	73.3	73	63.278		86.639	69	57.488		104.941	65	85.164		76.143	65	55.465		108.622	67	86.722	60	66.103	60	97.015	55
148.5	69.96	75	51.298	74	81.359	65	98.201	69	71.582	78	64.09	64	76.042	73	67.556		77.499		48.132	68	65.596	68	104.524	86	73.3	73	63.278		86.615	69	57.488		104.941	65	85.164		76.102	65	55.465		108.622	67	86.722	60	66.103	60	97.015	55
148.625	69.96	75	51.298	74	81.359	65	98.22	69	71.582	78	64.09	64	76.042	48	67.556		77.499		48.132	68	65.596	68	104.532	86	73.3	73	63.278		86.615	69	57.488		104.941	65	85.236		76.102	66	55.465	61	108.673	67	86.722	60	66.075	60	97.015	55
148.75	69.96	75	51.298	74	81.359	65	98.22	69	71.582	78	64.09	64	76.006		67.556		77.499		48.132	69	65.596	68	104.532	85	73.3	73	63.278		86.615	69	57.488		104.918	65	85.236		76.102	66	55.465	39	108.72	67	86.684	60	66.075	60	97.008	55
148.875	69.957	75	51.298	74	81.359	65	98.22	69	71.582	78	64.09	64	76.006	49	67.57		77.499		48.132	69	65.596	68	104.532	85	73.3	73	63.278		86.615	69	57.488		104.918	65	85.236		76.102	66	55.465	40	108.72	68	86.684	59	66.075	60	97.008	55
149	69.957	75	51.298	74	81.359	65	98.22	69	71.582	78	64.09	64	76.006	73	67.57		77.499		48.132	69	65.596	68	104.532	85	73.316	73	63.273		86.615	69	57.488		104.918	65	85.236		76.102	66	55.504	61	108.72		86.684	59	66.075	60	97.008	55
149.125	69.957	75	51.298	73	81.359	65	98.22	69	71.582	78	64.124	64	76.006	73	67.57		77.513		48.132	69	65.596	68	104.54	85	73.316	73	63.273		86.615	69	57.518		104.918	65	85.328		76.102	66	55.504	61	108.72		86.684	59	66.075	60	97.008	55
149.25	69.957	75	51.298	73	81.355	65	98.229	69	71.582	79	64.124	64	76.006	73	67.57		77.513		48.132	69	65.596	68	104.54	85	73.316	73	63.273		86.607	69	57.518		104.918	66	85.328		76.102	66	55.504	61	108.754		86.684	59	66.075	60	97.008	55
149.375	69.957	75	51.298	73	81.355	65	98.229	69	71.56	79	64.124	64	76.006	73	67.57		77.513		48.132	69	65.596	68	104.54	85	73.316	73	63.273		86.607	69	57.518		104.906	66	85.328		76.049	66	55.504	62	108.754		86.684	59	66.075	60	97.001	55
149.5	69.957	75	51.298	73	81.355	65	98.229	69	71.56	79	64.124	64	76.006	73	67.57		77.513		48.132	69	65.592	68	104.54	85	73.316	73	63.273		86.607	69	57.518		104.906	66	85.328		76.049	66	55.504	62	108.754		86.676	59	66.113	60	97.001	55
149.625	69.957	75	51.325	73	81.355	65	98.229	69	71.56	79	64.124	64	75.987	73	67.57		77.513		48.132	69	65.592	68	104.54	85	73.316	73	63.273		86.607	69	57.518		104.906	66	85.328		76.049	67	55.504	62	108.754		86.676	59	66.113	61	97.001	55
149.75	69.955	75	51.325	73	81.355	65	98.233	69	71.56	79	64.124	64	75.987	73	67.583		77.55		48.132	69	65.592	67	104.549	85	73.334	73	63.273		86.607	69	57.518		104.906	66	85.421		76.049	67	55.504	62	108.759		86.676	59	66.113	61	97.001	54
149.875	69.955	75	51.325	73	81.355	65	98.233	69	71.56	79	64.124	64	75.987	73	67.583		77.55		48.096	69	65.592	67	104.549	84	73.334	72	63.273		86.607	69	57.518		104.89	66	85.421		76.049	67	55.504	63	108.759		86.676	59	66.113	61	97.001	54
150	69.955	75	51.325	73	81.341	65	98.233	69	71.56	79	64.163	64	75.987	73	67.583		77.55		48.096	69	65.592	67	104.549	84	73.334	72	63.253		86.614	69	57.518		104.89	66	85.421		76.049	67	55.551	63	108.759		86.676	59	66.113	61	96.997	54
150.125	69.955	75	51.325	73	81.341	65	98.233	69	71.56	79	64.163	64	75.987	73	67.583		77.55		48.096	69	65.592	67	104.549	84	73.334	72	63.253		86.614	69	57.529		104.89	66	85.421		76.049	67	55.551	63	108.759		86.676	59	66.113	61	96.997	54
150.25	69.955	75	51.325	73	81.341	65	98.233	69	71.552	79	64.163	64	75.987	73	67.583		77.55		48.096	69	65.592	67	104.554	84	73.334	72	63.253		86.614	69	57.529		104.89	66	85.421		76	67	55.551	64	108.759	68	86.66	59	66.17	61	96.997	54
150.375	69.955	75	51.325	73	81.341	65	98.23	69	71.552	80	64.163	64	75.974	73	67.583		77.55		48.096	69	65.61	67	104.554	84	73.334	72	63.253		86.614	69	57.529		104.89	67	85.505		76	67	55.551	64	108.739	67	86.66	59	66.17	61	96.997	54
150.5	69.955	75	51.325	73	81.341	65	98.23	69	71.552	80	64.163	64	75.974	73	67.583		77.602		48.096	69	65.61	67	104.554	84	73.33	72	63.253		86.614	70	57.529		104.872	67	85.505		76	68	55.551	64	108.739		86.66	59	66.17	61	96.997	54
150.625	69.949	75	51.365	73	81.341	65	98.23	69	71.552	80	64.163	64	75.974	73	67.596		77.602		48.096	69	65.61	67	104.554	84	73.33	72	63.253		86.629	70	57.529		104.872	67	85.505		76	68	55.551	65	108.739		86.66	59	66.17	61	97.005	54
150.75	69.949	75	51.365	73	81.34	65	98.23	69	71.552	80	64.163	64	75.974	73	67.596		77.602		48.096	69	65.61	67	104.554	84	73.33	72	63.253		86.629	70	57.529		104.872	67	85.505		76	68	55.551	65	108.739	67	86.66	59	66.17	61	97.005	54
150.875	69.949	75	51.365	72	81.34	65	98.23	69	71.552	80	64.192	64	75.974	72	67.596		77.602		48.096	69	65.61	67	104.563	83	73.33	72	63.253		86.629	70	57.529		104.872	67	85.505		76	68	55.601	65	108.739	67	86.649	59	66.17	61	97.005	54
151	69.949	75	51.365	72	81.34	65	98.211	69	71.552	80	64.192	64	75.974	72	67.596		77.602		48.118	69	65.61	67	104.563	83	73.33	72	63.236		86.629	70	57.529		104.872	67	85.538		76	68	55.601	66	108.728	67	86.649	59	66.17	61	97.005	54
151.125	69.949	75	51.365	72	81.34	65	98.211	68	71.544	80	64.192	64	75.974	72	67.596		77.602		48.118	70	65.61	67	104.563	83	73.33	72	63.236		86.629	70	57.531		104.845	67	85.538		75.957	68	55.601	66	108.728	67	86.649	59	66.203	61	97.005	54
151.25	69.949	75	51.365	72	81.34	65	98.211	68	71.544	80	64.192	64	75.963	72	67.596		77.645		48.118	70	65.617	67	104.563	83	73.33	72	63.236		86.646	70	57.531		104.845	67	85.538		75.957	69	55.601	66	108.728	67	86.649	59	66.203	62	97.012	54
151.375	69.949	75	51.365	72	81.34	65	98.211	68	71.544	80	64.192	64	75.963	72	67.596		77.645		48.118	70	65.617	67	104.574	83	73.329	72	63.236		86.646	70	57.531		104.845	67	85.538		75.957	69	55.601	67	108.728	67	86.649	59	66.203	62	97.012	54
151.5	69.944	75	51.365	72	81.356	65	98.211	68	71.544	80	64.192	64	75.963	72	67.609		77.645		48.118	70	65.617	66	104.574	83	73.329	72	63.236		86.646	70	57.531		104.845	67	85.538		75.957	69	55.601	67	108.716	67	86.649	59	66.203	62	97.012	54
151.625	69.944	75	51.365	72	81.356	65	98.196	68	71.544	80	64.192	64	75.963	72	67.609		77.645		48.118	70	65.617	66	104.574	83	73.329	72	63.236		86.646	70	57.531		104.845	67	85.538		75.957	69	55.601	67	108.716	67	86.63	59	66.203	62	97.012	54
151.75	69.944	75	51.387	72	81.356	65	98.196	68	71.544	80	64.219	64	75.963	72	67.609		77.645		48.118	70	65.617	66	104.574	82	73.329	72	63.236		86.646	70	57.531		104.813	67	85.519		75.957	69	55.601	68	108.716	67	86.63	59	66.203	62	97.012	54
151.875	69.944	75	51.387	72	81.356	65	98.196	68	71.544	80	64.219	64	75.963	72	67.609		77.66		48.118	70	65.617	66	104.574	82	73.329	72	63.236		86.646	70	57.531		104.813	67	85.519		75.957	69	55.643	68	108.716	67	86.63	59	66.203	62	97.009	54
152	69.944	75	51.387	72	81.356	65	98.196	68	71.531	81	64.219	64	75.963	72	67.609		77.66		48.118	70	65.617	66	104.59	82	73.329	72	63.229		86.648	70	57.531		104.813	68	85.519		75.93	70	55.643	68	108.716	67	86.63	59	66.236	62	97.009	54
152.125	69.944	74	51.387	72	81.356	65	98.196	68	71.531	81	64.219	64	75.943	72	67.609		77.66		48.118	70	65.621	66	104.59	82	73.351	72	63.229		86.648	70	57.541		104.813	68	85.519		75.93	70	55.643	69	108.715	67	86.63	59	66.236	62	97.009	54
152.25	69.942	74	51.387	72	81.375	65	98.197	68	71.531	81	64.219	64	75.943	72	67.609		77.66		48.118	70	65.621	66	104.59	82	73.351	72	63.229		86.648	70	57.541		104.813	68	85.519		75.93	70	55.643	69	108.715	67	86.63	59	66.236	62	97.009	54
152.375	69.942	74	51.387	72	81.375	65	98.197	68	71.531	81	64.219	64	75.943	72	67.612	88	77.66		48.084	70	65.621	66	104.59	82	73.351	72	63.229		86.648	70	57.541		104.794	68	85.519		75.93	70	55.643	69	108.715	67	86.61	59	66.236	62	97.009	54
152.5	69.942	74	51.387	72	81.375	65	98.197	68	71.531	81	64.219	64	75.943	72	67.612	44	77.66		48.084	70	65.621	66	104.608	82	73.351	72	63.229		86.648	70	57.541		104.794	68	85.489		75.93	70	55.643	70	108.715	67	86.61	59	66.236	62	96.99	54
152.625	69.942	74	51.387	71	81.375	65	98.197	68	71.531	81	64.236	64	75.943	72	67.612	88	77.66		48.084	70	65.621	66	104.608	82	73.351	72	63.229		86.648	70	57.541		104.794	68	85.489		75.93	71	55.643	70	108.73	67	86.61	59	66.236	62	96.99	54
152.75	69.942	74	51.387	71	81.375	65	98.197	68	71.522	81	64.236		75.943	72	67.612	88	77.658		48.084	70	65.621	66	104.608	81	73.351	72	63.229		86.622	70	57.541		104.794	68	85.489		75.93	71	55.643	70	108.73	67	86.61	59	66.293	63	96.99	54
152.875	69.942	74	51.401	71	81.388	65	98.209	68	71.522	81	64.236		75.91	72	67.612	57	77.658		48.084	70	65.621	66	104.608	81	73.37	72	63.23		86.622	70	57.541		104.798	68	85.489		75.912	71	55.69	70	108.73	67	86.61	59	66.293	63	96.99	54
153	69.942	74	51.401	71	81.388	65	98.209	68	71.522	81	64.236		75.91	72	67.612		77.658		48.084	70	65.636	66	104.608	81	73.37	72	63.23		86.622	70	57.541		104.798	68	85.489		75.912	71	55.69	71	108.73	67	86.611	59	66.293	63	96.99	54
153.125	69.939	74	51.401	71	81.388	65	98.209	68	71.522	81	64.236		75.91	72	67.612	57	77.658		48.084	70	65.636	66	104.626	81	73.37	72	63.23		86.622	70	57.553		104.798	68	85.489		75.912	71	55.69	71	108.75	67	86.611	59	66.293	63	96.99	54
153.25	69.939	74	51.401	71	81.388	65	98.209	68	71.522	81	64.236		75.91	72	67.611		77.658		48.084	70	65.636	66	104.626	81	73.37	72	63.23		86.622	70	57.553		104.798	68	85.452		75.912	72	55.69	71	108.75	67	86.611	59	66.293	63	96.96	54
153.375	69.939	74	51.401	71	81.388	65	98.209	68	71.522	81	64.236	43	75.91	72	67.611	58	77.658		48.084	70	65.636	65	104.626	81	73.37	72	63.23		86.622	70	57.553		104.798	68	85.452		75.912	72	55.69	71	108.75	67	86.611	59	66.293	63	96.96	54
153.5	69.939	74	51.401	71	81.388	65	98.22	68	71.522	81	64.273	64	75.91	72	67.611	88	77.642		48.084	70	65.636	65	104.626	81	73.37	72	63.23		86.577	70	57.553		104.806	68	85.452		75.912	72	55.69	72	108.75	67	86.611	59	66.293	63	96.96	54
153.625	69.939	74	51.401	71	81.406	65	98.22	68	71.521	81	64.273	64	75.91	72	67.611	88	77.642		48.084	70	65.636	65	104.639	81	73.37	72	63.23		86.577	70	57.553		104.806	69	85.452		75.892	72	55.69	72	108.775	67	86.611	59	66.323	63	96.96	54
153.75	69.939	74	51.401	71	81.406	65	98.22	67	71.521	81	64.273	64	75.875	71	67.611	58	77.642		48.059	70	65.636	65	104.639	81	73.36	72	63.254		86.577	70	57.553		104.806	69	85.452		75.892	72	55.746	72	108.775	32	86.62	59	66.323	63	96.96	54
153.875	70.024	74	51.401	71	81.406	65	98.22	67	71.521	81	64.273	64	75.875	71	67.611		77.642		48.059	71	65.64	65	104.639	81	73.36	72	63.254		86.577	70	57.553		104.806	69	85.452		75.892	72	55.746	72	108.775	68	86.62	59	66.323	63	96.911	54
154	70.024	74	51.42	71	81.406	65	98.22	67	71.521	81	64.273	64	75.875	71	67.611	88	77.642		48.059	71	65.64	65	104.639	81	73.36	72	63.254		86.577	70	57.553		104.816	69	85.415		75.892	73	55.746	72	108.775		86.62	59	66.323	63	96.911	54
154.125	70.024	74	51.42	70	81.406	65	98.224	67	71.521	81	64.273	64	75.875	71	67.601	58	77.642		48.059	71	65.64	65	104.639	81	73.36	71	63.254		86.577	70	57.561		104.816	69	85.415		75.892	73	55.746	72	108.808		86.62	59	66.323	63	96.911	55
154.25	70.024	74	51.42	70	81.406	65	98.224	67	71.521	81	64.342	64	75.875	71	67.601	88	77.642		48.059	71	65.64	65	104.645	81	73.36	71	63.254		86.531	70	57.561		104.816	69	85.415		75.892	73	55.746	72	108.808		86.62	59	66.323	64	96.911	55
154.375	70.024	74	51.42	70	81.431	65	98.224	67	71.521	81	64.342	64	75.875	71	67.601		77.627		48.059	71	65.64	65	104.645	81	73.36	71	63.254		86.531	70	57.561		104.816	69	85.415		75.892	73	55.746	73	108.808	67	86.631	59	66.323	64	96.911	55
154.5	70.024	74	51.42	70	81.431	65	98.224	67	71.525	81	64.342	64	75.875	71	67.601	88	77.627		48.059	71	65.64	65	104.645	81	73.36	71	63.254		86.531	71	57.561		104.816	69	85.415		75.886	73	55.746	73	108.808		86.631	59	66.309	64	96.911	55
154.625	70.024	74	51.42	70	81.431	65	98.224	67	71.525	81	64.342	64	75.862	71	67.601		77.627		48.059	71	65.64	65	104.645	81	73.319	71	63.254		86.531	71	57.561		104.824	69	85.415		75.886	74	55.746	73	108.834		86.631	59	66.309	64	96.853	55
154.75	70.008	74	51.42	70	81.431	65	98.222	67	71.525	81	64.342	64	75.862	71	67.601	89	77.627		48.059	71	65.64	65	104.64	80	73.319	71	63.255		86.531	71	57.561		104.824	69	85.392		75.886	74	55.809	73	108.834	68	86.631	59	66.309	64	96.853	55
154.875	70.008	74	51.42	70	81.431	65	98.222	67	71.525	82	64.342	64	75.862	71	67.601	44	77.627		48.059	71	65.627	65	104.64	80	73.319	71	63.255		86.531	71	57.561		104.824	69	85.392		75.886	74	55.809	73	108.834		86.631	59	66.309	64	96.853	55
155	70.008	74	51.42	70	81.435	65	98.222	67	71.525	82	64.342	65	75.862	71	67.601	88	77.627		48.05	71	65.627	65	104.64	80	73.319	71	63.255		86.48	71	57.561		104.824	69	85.392		75.886	74	55.809	73	108.834	67	86.631	59	66.309	64	96.853	55
155.125	70.008	74	51.432	70	81.435	65	98.222	67	71.525	82	64.433	65	75.862	71	67.583		77.613		48.05	71	65.627	65	104.64	80	73.319	71	63.255		86.48	71	57.561		104.826	69	85.392		75.886	74	55.809	73	108.834	68	86.638	59	66.309	64	96.853	55
155.25	70.008	73	51.432	69	81.435	65	98.222	67	71.532	82	64.433	65	75.862	71	67.583	88	77.613		48.05	71	65.627	65	104.64	80	73.319	71	63.255		86.48	71	57.568		104.826	69	85.392		75.886	75	55.809	73	108.837	67	86.638	59	66.309	64	96.853	55
155.375	70.151	73	51.432	69	81.435	65	98.21	67	71.532	82	64.433	65	75.868	71	67.583	88	77.613		48.05	71	65.627	64	104.63	80	73.319	71	63.255		86.48	71	57.568		104.826	69	85.392		75.862	75	55.809	73	108.837	67	86.638	59	66.309	64	96.815	55
155.5	70.151	73	51.432	69	81.435	65	98.21	67	71.532	82	64.433	65	75.868	71	67.583	42	77.613		48.05	71	65.627	64	104.63	80	73.319	71	63.255		86.48	71	57.568		104.826	69	85.4		75.862	75	55.809	73	108.837	66	86.638	59	66.286	64	96.815	55
155.625	70.151	73	51.432	69	81.435	65	98.21	67	71.532	82	64.433	65	75.868	71	67.583		77.613		48.05	71	65.627	64	104.63	80	73.282	71	63.255		86.48	71	57.568		104.826	69	85.4		75.862	75	55.87	73	108.837		86.638	59	66.286	64	96.815	55
155.75	70.151	73	51.432	69	81.428	65	98.21	67	71.532	82	64.537	65	75.868	71	67.583		77.613		48.05	71	65.619	64	104.63	80	73.282	71	63.244		86.48	71	57.568		104.829	69	85.4		75.862	75	55.87	73	108.83	66	86.638	59	66.286	64	96.815	55
155.875	70.151	73	51.432	69	81.428	65	98.21	67	71.532	82	64.537	65	75.868	71	67.583		77.632		48.05	71	65.619	64	104.63	80	73.282	71	63.244		86.439	71	57.568		104.829	69	85.4		75.862	76	55.87	73	108.83	67	86.638	59	66.286	65	96.815	55
156	70.306	73	51.432	69	81.428	65	98.185	67	71.532	82	64.537	65	75.868	71	67.577	58	77.632		48.05	71	65.619	64	104.625	80	73.282	71	63.244		86.439	71	57.568		104.829	69	85.4		75.862	76	55.87	73	108.83	66	86.638	59	66.286	65	96.776	55
156.125	70.306	73	51.432	68	81.428	65	98.185	66	71.541	82	64.537	65	75.881	71	67.577	58	77.632		48.103	71	65.619	64	104.625	80	73.282	71	63.244		86.439	71	57.568		104.829	69	85.411		75.832	76	55.87	73	108.83	66	86.638	59	66.286	65	96.776	55
156.25	70.306	73	51.45	68	81.428	65	98.185	66	71.541	82	64.537	65	75.881		67.577		77.632		48.103	71	65.619	64	104.625	80	73.282	71	63.244		86.439	71	57.591		104.839	69	85.411		75.832	76	55.87	73	108.83		86.638	59	66.286	65	96.776	55
156.375	70.306	73	51.45	68	81.428	65	98.185	66	71.541	82	64.537	65	75.881	71	67.577		77.632		48.103	71	65.619	64	104.625	80	73.269	71	63.244		86.439	71	57.591		104.839	69	85.411		75.832	76	55.87	73	108.828		86.638	59	66.274	65	96.776	55
156.5	70.306	73	51.45	68	81.423	65	98.185	66	71.541	82	64.658	65	75.881	71	67.577	88	77.632		48.103	71	65.619	64	104.621	80	73.269	71	63.244		86.42	71	57.591		104.839	69	85.411		75.832	77	55.87	73	108.828		86.613	59	66.274	65	96.776	55
156.625	70.306	73	51.45	68	81.423	65	98.164	66	71.541	82	64.658	65	75.881		67.577	42	77.654		48.103	71	65.619	64	104.621	80	73.269	71	63.248		86.42	71	57.591		104.839	69	85.411		75.832	77	55.928	73	108.828		86.613	59	66.274	65	96.776	55
156.75	70.306	73	51.45	68	81.423	65	98.164	66	71.541	82	64.658	65	75.881		67.577	88	77.654		48.103	71	65.616	64	104.621	79	73.269	71	63.248		86.42	71	57.591		104.839	69	85.441		75.832	77	55.928	73	108.828		86.613	59	66.274	65	96.741	56
156.875	70.306	73	51.45	68	81.423	65	98.164	66	71.541	82	64.658	65	75.905	73	67.57	58	77.654		48.103	71	65.616	64	104.621	79	73.269	71	63.248		86.42	72	57.591		104.847	69	85.441		75.832	77	55.928	73	108.828		86.613	59	66.274	65	96.741	56
157	70.272	73	51.45	68	81.423	65	98.164	66	71.547	82	64.658	65	75.905	72	67.57	58	77.654		48.103	71	65.616	64	104.621	79	73.269	71	63.248		86.42	72	57.591		104.847	69	85.441		75.794	77	55.928	73	108.828	69	86.613	59	66.274	65	96.741	56
157.125	70.272	73	51.45	67	81.423	65	98.164	66	71.547	82	64.658	65	75.905	72	67.57	88	77.654		48.103	71	65.616	64	104.614	79	73.269	71	63.248		86.42	72	57.621		104.847	69	85.441		75.794	78	55.928	73	108.836		86.613	59	66.274	65	96.741	56
157.25	70.272	73	51.45	67	81.423	65	98.16	66	71.547	82	64.756	65	75.905	72	67.57		77.654		48.127	71	65.616	64	104.614	79	73.248	71	63.248		86.411	72	57.621		104.847	69	85.441		75.794	78	55.928	73	108.836		86.581	59	66.319	65	96.741	56
157.375	70.272	73	51.466	67	81.408	65	98.16	66	71.547	82	64.756	65	75.905	72	67.57		77.674		48.127	71	65.616	64	104.614	79	73.248	71	63.248		86.411	72	57.621		104.852	69	85.49		75.794	78	55.928	73	108.847		86.581	59	66.319	65	96.72	56
157.5	70.272	73	51.466	67	81.408	65	98.16	66	71.547	82	64.756	65	75.905	72	67.57	59	77.674		48.127	71	65.616	64	104.614	79	73.248	71	63.248		86.411	72	57.621		104.852	69	85.49		75.794	78	55.981	73	108.847		86.581	59	66.319	65	96.72	56
157.625	70.272	73	51.466	67	81.408	65	98.16	66	71.547	82	64.756	65	75.925	72	67.57	58	77.674		48.127	71	65.605	64	104.614	79	73.248	71	63.258		86.411	72	57.621		104.852	69	85.49		75.794	78	55.981	73	108.847		86.581		66.319	66	96.72	56
157.75	70.272	73	51.466	67	81.408	65	98.16	66	71.55	82	64.756	65	75.925	72	67.567	88	77.674		48.127	71	65.605	64	104.601	79	73.248	71	63.258		86.411	72	57.621		104.852	69	85.49		75.794	78	55.981	73	108.847		86.581	60	66.319	66	96.72	56
157.875	70.248	73	51.466	67	81.408	65	98.168	66	71.55	82	64.756	43	75.925	72	67.567	88	77.674		48.127	71	65.605	64	104.601	79	73.248	71	63.258		86.411	72	57.621		104.852	70	85.49		75.758	79	55.981	73	108.847		86.581		66.319	66	96.72	56
158	70.248	73	51.466	67	81.408	65	98.168	66	71.55	82	64.756	65	75.925	72	67.567	88	77.674		48.127	71	65.605	64	104.601	79	73.248	71	63.258		86.404	72	57.621		104.864	70	85.561		75.758	79	55.981	73	108.856		86.547	59	66.379	66	96.705	56
158.125	70.248	72	51.466	67	81.391	65	98.168	66	71.55	82	64.792	65	75.925	72	67.567	88	77.687		48.127	71	65.605	64	104.601	79	73.238	71	63.258		86.404	72	57.646		104.864	70	85.561		75.758	79	55.981	73	108.856		86.547	59	66.379	66	96.705	56
158.25	70.248	72	51.466	67	81.391	65	98.168	65	71.55	82	64.792	65	75.925	73	67.567	88	77.687		48.127	71	65.605	64	104.594	79	73.238	71	63.258		86.404	72	57.646		104.864	70	85.561		75.758	79	55.981	73	108.856		86.547	59	66.379	66	96.705	57
158.375	70.248	72	51.466	67	81.391	65	98.168	65	71.55	82	64.792	65	75.94	73	67.567	88	77.687		48.127	71	65.605	64	104.594	79	73.238	71	63.258		86.404	72	57.646		104.864	70	85.561		75.758	79	55.981	72	108.856		86.547	60	66.379	66	96.705	57
158.5	70.248	72	51.474	66	81.391	65	98.177	65	71.55	82	64.792	65	75.94	73	67.567	88	77.687		48.127	71	65.605	64	104.594	79	73.238	71	63.258		86.404	72	57.646		104.886	70	85.561		75.758	80	56.031	72	108.856		86.547	60	66.379	66	96.705	57
158.625	70.248	72	51.474	66	81.391	65	98.177	65	71.525	82	64.792	65	75.94	73	67.571	88	77.687		48.119	71	65.604	64	104.594	79	73.238	71	63.247		86.396	72	57.646		104.886	70	85.635		75.758	80	56.031	72	108.856		86.547	60	66.379	66	96.692	57
158.75	70.23	72	51.474	66	81.391	65	98.177	65	71.525	82	64.792	65	75.94	73	67.571	88	77.687		48.119	71	65.604	64	104.594	79	73.238	71	63.247		86.396	72	57.646		104.886	70	85.635		75.722	80	56.031	72	108.855		86.509	60	66.379	66	96.692	57
158.875	70.23	72	51.474	66	81.383	65	98.177	65	71.525	82	64.792	65	75.94	73	67.571	88	77.699		48.119	71	65.604	64	104.59	78	73.238	71	63.247		86.396	73	57.646		104.886	70	85.635		75.722	80	56.031	72	108.855		86.509	60	66.42	66	96.692	57
159	70.23	72	51.474	66	81.383	65	98.181	65	71.525	82	64.792	65	75.94	73	67.571	89	77.699		48.119	71	65.604	64	104.59	78	73.238	71	63.247		86.396	73	57.646		104.921	70	85.635		75.722	80	56.031	72	108.855		86.509	60	66.42	66	96.692	58
159.125	70.23	72	51.474	66	81.383	65	98.181	65	71.525	82	64.767	65	75.968	74	67.571	89	77.699		48.119	71	65.604	64	104.59	78	73.238	71	63.247		86.396	73	57.664		104.921	70	85.635		75.722	81	56.031	72	108.846		86.509	60	66.42	66	96.692	58
159.25	70.23	72	51.474	66	81.383	65	98.181	65	71.525	82	64.767	65	75.968	74	67.571	89	77.699		48.119	71	65.604	64	104.59	78	73.238	71	63.247		86.396	73	57.664		104.921	71	85.702		75.722	81	56.031	71	108.846		86.509	60	66.42	66	96.68	58
159.375	70.23	72	51.474	66	81.383	65	98.181	65	71.525	82	64.767	65	75.968	74	67.571	89	77.699		48.119	71	65.604	64	104.59	78	73.238	71	63.247		86.379	73	57.664		104.921	71	85.702		75.722	81	56.031	71	108.846		86.509	60	66.42	66	96.68	58
159.5	70.23	72	51.474	66	81.383	65	98.181	65	71.525	82	64.767	65	75.968	74	67.573	89	77.699		48.119	71	65.625	64	104.592	78	73.238	71	63.243		86.379	73	57.664		104.969	71	85.702		75.722	81	56.057	71	108.846		86.509	60	66.42	66	96.68	58
159.625	70.234	72	51.49	66	81.369	65	98.171	65	71.495	81	64.767	64	75.968	74	67.573	89	77.7		48.119	71	65.625	64	104.592	78	73.238	71	63.243		86.379	73	57.664		104.969	71	85.702		75.704	81	56.057	71	108.831		86.459	60	66.46	66	96.68	58
159.75	70.234	72	51.49	66	81.369	65	98.171	65	71.495	81	64.767	64	75.968	74	67.573	89	77.7		48.119	71	65.625	64	104.592	78	73.263	71	63.243		86.379	73	57.664		104.969	71	85.702		75.704	81	56.057	71	108.831		86.459	60	66.46	66	96.68	59
159.875	70.234	72	51.49	66	81.369	65	98.171	65	71.495	81	64.767	64	76.022	75	67.573	89	77.7		48.119	71	65.625	64	104.592	78	73.263	71	63.243		86.379	73	57.664		104.969	71	85.758		75.704	82	56.057	71	108.831		86.459	60	66.46	66	96.674	59
160	70.234	72	51.49	66	81.369	65	98.171	65	71.495	81	64.767	64	76.022	75	67.573	89	77.7		48.119	71	65.625	64	104.601	78	73.263	71	63.243		86.379	73	57.664		104.969	71	85.758		75.704	82	56.057	71	108.831		86.459	60	66.46	66	96.674	59
160.125	70.234	72	51.49	66	81.369	65	98.171	65	71.495	81	64.736	64	76.022	75	67.573	89	77.7		48.119	71	65.625	65	104.601	78	73.263	71	63.243		86.356	73	57.677		105.018	71	85.758		75.704	82	56.057	70	108.831		86.459	60	66.46	66	96.674	59
160.25	70.234	72	51.49	66	81.369	65	98.171	64	71.495	81	64.736	64	76.022	75	67.573	89	77.7		48.119	71	65.625	65	104.601	78	73.263	72	63.243		86.356	73	57.677		105.018	71	85.758		75.704	82	56.057	70	108.829		86.459	60	66.46	66	96.674	59
160.375	70.234	72	51.49	66	81.36	65	98.147	64	71.495	81	64.736	64	76.022	76	67.573	89	77.715		48.119	71	65.639	65	104.601	78	73.263	72	63.262		86.356	73	57.677		105.018	71	85.758		75.704	82	56.057	70	108.829		86.413	60	66.527	66	96.674	60
160.5	70.207	72	51.49	66	81.36	65	98.147	64	71.483	81	64.736	64	76.086	76	67.577	89	77.715		48.119	71	65.639	65	104.614	78	73.307	72	63.262		86.356	73	57.677		105.018	71	85.786		75.683	82	56.061	70	108.829		86.413	60	66.527	67	96.665	60
160.625	70.207	72	51.49	66	81.36	65	98.147	64	71.483	81	64.736	64	76.086	76	67.577	89	77.715		48.119	71	65.639	65	104.614	78	73.307	72	63.262		86.356	73	57.677		105.069	72	85.786		75.683	83	56.061	70	108.829		86.413	60	66.527	67	96.665	60
160.75	70.207	72	51.519	66	81.36	65	98.147	64	71.483	81	64.736	64	76.086	76	67.577	89	77.715		48.119	71	65.639	65	104.614	78	73.307	72	63.262		86.356	74	57.677		105.069	72	85.786		75.683	83	56.061	46	108.839		86.413	61	66.527	67	96.665	60
160.875	70.207	72	51.519	66	81.36	65	98.147	64	71.483	81	64.736	64	76.086	77	67.577	89	77.715		48.119	71	65.639	65	104.614	78	73.307	72	63.262		86.331	74	57.677		105.069	72	85.786		75.683	83	56.061	69	108.839		86.413	61	66.527	67	96.665	60
161	70.207	72	51.519	66	81.36	65	98.121	64	71.483	81	64.736	64	76.086	77	67.577	89	77.715		48.119	71	65.639	65	104.614	78	73.307	72	63.262		86.331	74	57.677		105.069	72	85.786		75.683	83	56.061	69	108.839		86.413	60	66.527	67	96.665	60
161.125	70.207	72	51.519	66	81.371	65	98.121	64	71.483	81	64.701	64	76.086	77	67.577	89	77.718		48.108	71	65.639	65	104.632	78	73.307	72	63.262		86.331	74	57.696		105.069	72	85.801		75.683	83	56.061	69	108.839		86.383	61	66.527	67	96.665	61
161.25	70.207	72	51.519	66	81.371	65	98.121	64	71.483	81	64.701	64	76.153	77	67.589	89	77.718		48.108	71	65.649	65	104.632	78	73.339	72	63.262		86.331	74	57.696		105.069	72	85.801		75.683	83	56.061	69	108.853		86.383		66.58	67	96.651	61
161.375	70.18	72	51.519	66	81.371	65	98.121	64	71.471	81	64.701	64	76.153	78	67.589	89	77.718		48.108	71	65.649	65	104.632	78	73.339	72	63.256		86.331	74	57.696		105.121	72	85.801		75.658	83	56.061	69	108.853		86.383	61	66.58	67	96.651	61
161.5	70.18	72	51.519	66	81.371	65	98.121	64	71.471	81	64.701	64	76.153	78	67.589	89	77.718		48.108	71	65.649	65	104.632	78	73.339	72	63.256		86.331	74	57.696		105.121	48	85.801		75.658	84	56.061	69	108.853		86.383		66.58	67	96.651	61
161.625	70.18	72	51.519	66	81.371	65	98.103	64	71.471	81	64.701	64	76.153	78	67.589	89	77.718		48.108	70	65.649	65	104.651	78	73.339	72	63.256		86.306	74	57.696		105.165	72	85.801		75.658	84	56.058	69	108.853		86.383		66.58	67	96.651	61
161.75	70.18	72	51.54	66	81.377	65	98.103	64	71.471	81	64.701	64	76.153	78	67.589	89	77.718		48.108	70	65.649	65	104.651	78	73.339	72	63.256		86.306	74	57.696		105.165	72	85.801		75.658	84	56.058	68	108.865		86.383		66.58	67	96.651	62
161.875	70.18	72	51.54	66	81.377	65	98.103	64	71.471	81	64.701	64	76.225	79	67.589	89	77.702		48.108	70	65.649	65	104.651	78	73.339	72	63.256		86.306	74	57.696		105.165	72	85.807		75.658	84	56.058	68	108.865		86.368		66.58	67	96.645	62
162	70.18	72	51.54	66	81.377	65	98.103	64	71.471	81	64.701	64	76.225	79	67.589	89	77.702		48.108	70	65.649	65	104.651	78	73.335	72	63.256		86.306	74	57.696		105.165	72	85.807		75.658	84	56.058	68	108.865		86.368		66.61	67	96.645	62
162.125	70.18	72	51.54	66	81.377	65	98.103	65	71.471	81	64.665	63	76.225	79	67.598	89	77.702		48.108	70	65.654	65	104.651	78	73.335	72	63.256		86.306	74	57.708		105.202	72	85.807		75.633	84	56.058	68	108.865		86.368		66.61	67	96.645	62
162.25	70.18	72	51.54	66	81.377	65	98.103	64	71.452	81	64.665	63	76.225	80	67.598	89	77.702		48.108	70	65.654	66	104.663	78	73.335	72	63.256		86.306	74	57.708		105.202	72	85.807		75.633	84	56.058	68	108.865		86.368		66.61	67	96.645	62
162.375	70.154	71	51.54	66	81.377	65	98.103	63	71.452	81	64.665	63	76.225	80	67.598	89	77.702		48.102	70	65.654	66	104.663	77	73.335	73	63.256		86.283	74	57.708		105.202	72	85.807		75.633	84	56.058	68	108.865		86.368		66.61	67	96.645	62
162.5	70.154	71	51.54	66	81.383	65	98.103	63	71.452	81	64.665	63	76.293	80	67.598	89	77.702		48.102	70	65.654	66	104.663	77	73.335	73	63.256		86.283	74	57.708		105.202	72	85.813		75.633	85	56.058	68	108.865		86.368	61	66.61	67	96.637	63
162.625	70.154	71	51.54	66	81.383	65	98.103	63	71.452	81	64.665	63	76.293	81	67.598	89	77.702		48.102	70	65.654	66	104.663	77	73.335	73	63.256		86.283	74	57.708		105.202	72	85.813		75.633	85	56.058	67	108.865		86.354		66.61	67	96.637	63
162.75	70.154	71	51.617	66	81.383	65	98.103	63	71.452	81	64.665	63	76.293	81	67.598	89	77.67		48.102	70	65.654	66	104.667	77	73.335	73	63.256		86.283	74	57.708		105.202	72	85.813		75.633	85	56.053	67	108.865		86.354	61	66.61	67	96.637	63
162.875	70.154	71	51.617	66	81.383	65	98.108	63	71.452	81	64.665	63	76.293	81	67.598	89	77.67		48.102	70	65.654	66	104.667	77	73.318	73	63.256		86.283	74	57.708		105.202	73	85.813		75.633	85	56.053	67	108.861		86.354		66.61	67	96.637	63
163	70.154	71	51.617	66	81.383	65	98.108	63	71.452	81	64.665	63	76.293	81	67.604	89	77.67		48.102	69	65.675	66	104.667	77	73.318	73	63.256		86.283	74	57.708		105.236	73	85.813		75.608	85	56.053	67	108.861		86.354		66.615	67	96.637	63
163.125	70.224	71	51.617	66	81.383	65	98.108	63	71.433	81	64.634	63	76.293	82	67.604	89	77.67		48.102	69	65.675	66	104.667	77	73.318	73	63.256		86.271	74	57.71		105.277	73	85.833		75.608	85	56.053	67	108.861		86.354		66.615	67	96.621	63
163.25	70.224	71	51.617	66	81.399	65	98.108	63	71.433	81	64.634	63	76.345	82	67.604	89	77.67		48.102	69	65.675	66	104.667	77	73.318	73	63.299		86.271	75	57.71		105.277	73	85.833		75.608	85	56.053	67	108.861		86.341		66.615	67	96.621	64
163.375	70.224	71	51.617	66	81.399	65	98.122	63	71.433	81	64.634	63	76.345	82	67.604	89	77.67		48.102	69	65.675	66	104.67	77	73.318	73	63.299		86.271	75	57.71		105.277	73	85.833		75.608	85	56.053	67	108.861		86.341		66.615	67	96.621	64
163.5	70.224	71	51.617	66	81.399	65	98.122	63	71.433	81	64.634	63	76.345	82	67.604	89	77.67		48.102	69	65.675	66	104.67	77	73.318	73	63.299		86.271	75	57.71		105.277	73	85.833		75.608	86	56.053	67	108.86		86.341		66.615	67	96.621	64
163.625	70.224	71	51.617	66	81.399	65	98.122	63	71.433	81	64.634	63	76.345	82	67.604	89	77.638		48.092	69	65.675	66	104.67	77	73.318	73	63.299		86.271	75	57.71		105.326	73	85.833		75.608	86	56.053	66	108.86		86.341		66.615	67	96.621	64
163.75	70.224	71	51.693	66	81.399	65	98.122	63	71.433	81	64.634	62	76.345	83	67.604	89	77.638		48.092	69	65.675	66	104.67	77	73.319	73	63.299		86.268	75	57.71		105.326	73	85.833		75.608	86	56.053	66	108.86		86.341		66.632	67	96.59	64
163.875	70.224	71	51.693	66	81.425	65	98.122	63	71.427	81	64.634	62	76.345	83	67.61	89	77.638		48.092	68	65.682	66	104.673	77	73.319	73	63.299		86.268	75	57.71		105.326	73	85.863		75.576	86	56.034	66	108.86		86.341		66.632	67	96.59	64
164	70.206	71	51.693	66	81.425	65	98.14	63	71.427	81	64.634	62	76.364	83	67.61	89	77.638		48.092	68	65.682	67	104.673	77	73.319	73	63.347		86.268	75	57.71		105.326	73	85.863		75.576	86	56.034	66	108.844		86.329		66.632	67	96.59	64
164.125	70.206	71	51.693	66	81.425	65	98.14	63	71.427	81	64.615	62	76.364	83	67.61	89	77.638		48.092	68	65.682	67	104.673	77	73.319	74	63.347		86.268	75	57.71		105.376	74	85.863		75.576	86	56.034	66	108.844		86.329		66.632	67	96.59	65
164.25	70.206	71	51.693	66	81.425	65	98.14	63	71.427	81	64.615	62	76.364	83	67.61	89	77.638		48.092	68	65.682	67	104.673	77	73.319	74	63.347		86.268	75	57.7		105.376	74	85.863		75.576	86	56.034	66	108.844		86.329		66.632	67	96.59	65
164.375	70.206	71	51.693	66	81.425	65	98.14	63	71.427	81	64.615	62	76.364	84	67.61	89	77.612		48.092	68	65.682	67	104.673	77	73.319	74	63.347		86.268	75	57.7		105.376	74	85.863		75.576	86	56.034	66	108.844		86.329		66.632	67	96.59	65
164.5	70.206	71	51.693	66	81.425	65	98.14	63	71.427	81	64.615	62	76.364	84	67.61	89	77.612		48.092	68	65.682	67	104.676	77	73.347	74	63.347		86.271	75	57.7		105.376	74	85.87		75.576	86	56.034	66	108.844		86.329		66.632	67	96.563	65
164.625	70.206	71	51.693	66	81.439	65	98.166	63	71.427	80	64.615	62	76.364	84	67.61	89	77.612		48.092	67	65.682	67	104.676	77	73.347	74	63.347		86.271	75	57.7		105.431	74	85.87		75.576	86	56.034	66	108.827		86.329		66.692	67	96.563	65
164.75	70.206	71	51.721	66	81.439	65	98.166	63	71.429	80	64.615	62	76.363	84	67.609	89	77.612		48.092	67	65.682	67	104.676	77	73.347	74	63.347		86.271	75	57.7		105.431	74	85.87		75.549	86	56.034	65	108.827		86.33		66.692	67	96.563	65
164.875	70.19	71	51.721	66	81.439	65	98.166	62	71.429	80	64.615	62	76.363	84	67.609	89	77.612		48.092	67	65.678	67	104.676	77	73.347	74	63.37		86.271	75	57.7		105.431	74	85.87		75.549	86	56.034	65	108.827		86.33		66.692	67	96.563	65
165	70.19	71	51.721	66	81.439	65	98.166	62	71.429	80	64.623	62	76.363	85	67.609	89	77.612		48.065	67	65.678	67	104.681	77	73.347	74	63.37		86.271	75	57.7		105.431	75	85.87		75.549	87	56.014	65	108.827		86.33		66.692	67	96.563	65
165.125	70.19	71	51.721	66	81.439	65	98.166	62	71.429	80	64.623	62	76.363	85	67.609	89	77.612		48.065	67	65.678	67	104.681	77	73.407	74	63.37		86.266	75	57.7		105.482	75	85.87		75.549	87	56.014	65	108.82		86.33		66.692	68	96.527	66
165.25	70.19	71	51.721	66	81.439	65	98.201	62	71.429	80	64.623	62	76.363	85	67.609	89	77.586		48.065	68	65.678	67	104.681	77	73.407	74	63.37		86.266	75	57.696		105.482	75	85.87		75.549	87	56.014	65	108.82		86.33		66.692	68	96.527	66
165.375	70.19	71	51.721	66	81.445	65	98.201	62	71.429	80	64.623	62	76.363	85	67.609	89	77.586		48.065		65.678	67	104.681	77	73.407	75	63.37		86.266	75	57.696		105.482	75	85.87		75.549	87	56.014	65	108.82		86.327		66.755	68	96.527	66
165.5	70.19	71	51.721	66	81.445	65	98.201	62	71.429	80	64.623	62	76.354	86	67.609	89	77.586		48.065		65.678	68	104.681	77	73.407	75	63.37		86.266	75	57.696		105.482	75	85.87		75.549	87	56.014	65	108.82		86.327		66.755	68	96.527	66
165.625	70.19	71	51.721	66	81.445	65	98.201	62	71.442	79	64.623	62	76.354	86	67.609	89	77.586		48.065	66	65.678	68	104.685	77	73.407	75	63.37		86.266	75	57.696		105.526	75	85.87		75.531	87	56.014	65	108.82		86.327		66.755	68	96.527	66
165.75	70.177	71	51.721	67	81.445	65	98.24	62	71.442	79	64.623	62	76.354	86	67.605	89	77.586		48.065	66	65.673	68	104.685	77	73.407	75	63.37		86.266	75	57.696		105.526	75	85.87		75.531	87	56.014	65	108.811		86.327		66.755	68	96.527	66
165.875	70.177	71	51.739	67	81.445	65	98.24	62	71.442	79	64.665	62	76.354	86	67.605	89	77.586		48.065	67	65.673	68	104.685	77	73.453	75	63.359		86.242	75	57.696		105.526	75	85.899		75.531	87	56.014	65	108.811		86.327		66.755	68	96.488	66
166	70.177	71	51.739	67	81.445	65	98.24	62	71.442	79	64.665	62	76.354	86	67.605	89	77.586		48.065		65.673	68	104.685	77	73.453	75	63.359		86.242	75	57.696		105.526	75	85.899		75.531	87	56.014	64	108.811		86.327		66.755	68	96.488	66
166.125	70.177	71	51.739	67	81.454	65	98.24	62	71.442	79	64.665	62	76.354	86	67.605	89	77.555		48.065		65.673	68	104.694	77	73.453	75	63.359		86.242	75	57.696		105.554	76	85.899		75.531	87	55.995	64	108.811		86.318		66.786	68	96.488	66
166.25	70.177	71	51.739	67	81.454	65	98.277	62	71.442	79	64.665	62	76.354	86	67.605	89	77.555		48.065		65.673	68	104.694	77	73.453	75	63.359		86.242	75	57.696		105.554	76	85.899		75.531	87	55.995	64	108.807		86.318		66.786	68	96.488	66
166.375	70.177	71	51.739	67	81.454	65	98.277	62	71.465	79	64.665	62	76.348	87	67.605		77.555		48.032		65.673	68	104.694	77	73.453	75	63.359		86.242	75	57.693		105.554	76	85.899		75.515	87	55.995	64	108.807		86.318		66.786	68	96.488	66
166.5	70.177	71	51.739	67	81.454	66	98.277	62	71.465	79	64.665	62	76.348	87	67.605	89	77.555		48.032		65.673	68	104.694	77	73.453	75	63.359		86.242	75	57.693		105.554	76	85.935		75.515	87	55.995	64	108.807		86.318		66.786	68	96.455	66
166.625	70.165	71	51.739	67	81.454	66	98.277	62	71.465	79	64.734	61	76.348	87	67.606		77.555		48.032		65.675	68	104.694	77	73.474	75	63.359		86.242	75	57.693		105.554	76	85.935		75.515	87	55.995	64	108.807		86.318		66.786	68	96.455	66
166.75	70.165	71	51.739	67	81.454	66	98.315	62	71.465	79	64.734	61	76.348	87	67.606		77.555		48.032		65.675	69	104.707	77	73.474	76	63.359		86.196	75	57.693		105.561	76	85.935		75.515	87	55.995	64	108.807		86.326		66.786	68	96.455	67
166.875	70.165	71	51.739	67	81.448	66	98.315	62	71.465	79	64.734	61	76.348	87	67.606		77.555		48.032		65.675	69	104.707	77	73.474	76	63.359		86.196	75	57.693		105.561	76	85.935		75.515	87	55.995	64	108.805		86.326		66.786	68	96.455	67
167	70.165	71	51.739	67	81.448	66	98.315	62	71.465	79	64.734		76.348	87	67.606		77.527		48.032		65.675	69	104.707	77	73.474	76	63.324		86.196	75	57.693		105.561	76	85.935		75.515	87	55.995	64	108.805		86.326		66.812	68	96.455	67
167.125	70.165	71	51.735	67	81.448	66	98.315	62	71.465	79	64.734	61	76.364	87	67.606		77.527		48.032		65.675	69	104.707	77	73.474	76	63.324		86.196	76	57.693		105.561	76	85.967		75.515	87	55.995	64	108.805		86.326	65	66.812	68	96.431	67
167.25	70.165	71	51.735	67	81.448	66	98.315	62	71.475	79	64.734	61	76.364	87	67.606		77.527		48.032	65	65.675	69	104.722	77	73.474	76	63.324		86.196	76	57.693		105.571	77	85.967		75.516	87	55.979	63	108.805		86.326	64	66.812	68	96.431	67
167.375	70.165	71	51.735	67	81.448	66	98.354	62	71.475	78	64.811	61	76.364	87	67.606		77.527		48.032	65	65.675	69	104.722	77	73.474	76	63.324		86.196	76	57.684		105.571	77	85.967		75.516	87	55.979	63	108.806		86.326	64	66.812	68	96.431	67
167.5	70.157	71	51.735	67	81.448	66	98.354	62	71.475	78	64.811	61	76.364	88	67.6		77.527		48.032	32	65.675	69	104.722	77	73.493	76	63.324		86.148	76	57.684		105.571	77	85.967		75.516	87	55.979	63	108.806		86.327	64	66.812	68	96.431	67
167.625	70.157	71	51.735	68	81.435	66	98.354	62	71.475	78	64.811	61	76.364	88	67.6		77.527		48.032		65.67	69	104.722	77	73.493	76	63.324		86.148	76	57.684		105.571	77	85.967		75.516	87	55.979	63	108.806		86.327	64	66.812	68	96.431	67
167.75	70.157	71	51.735	68	81.435	66	98.354	62	71.475	78	64.811	61	76.364	88	67.6		77.517		47.99	65	65.67	69	104.722	77	73.493	76	63.324		86.148	76	57.684		105.571	77	85.992		75.516	87	55.979	63	108.806		86.327	65	66.858	68	96.431	67
167.875	70.157	71	51.735	68	81.435	66	98.388	62	71.475	78	64.811	61	76.402	88	67.6		77.517		47.99		65.67	69	104.722	77	73.493	76	63.318		86.148	76	57.684		105.589	77	85.992		75.516	87	55.979	63	108.806		86.327	65	66.858	68	96.407	67
168	70.157	71	51.735	68	81.435	66	98.388	62	71.463	78	64.811	61	76.402	88	67.6		77.517		47.99	65	65.67	69	104.722	77	73.493	76	63.318		86.148	76	57.684		105.589	77	85.992		75.522	87	55.979	63	108.813		86.327	65	66.858	68	96.407	67
168.125	70.157	71	51.735	68	81.435	66	98.388	62	71.463	78	64.811	61	76.402	88	67.6	90	77.517		47.99		65.67	70	104.739	77	73.493	77	63.318		86.148	76	57.684		105.589	77	85.992		75.522	87	55.979	63	108.813		86.346	65	66.858	68	96.407	67
168.25	70.157	71	51.732	68	81.435	66	98.388	62	71.463	78	64.857	61	76.402	88	67.6	60	77.517		47.99	64	65.67	70	104.739	77	73.52	77	63.318		86.098	76	57.684		105.589	78	85.992		75.522	87	55.972	63	108.813		86.346	65	66.858	68	96.407	67
168.375	70.15	71	51.732	68	81.426	66	98.388	62	71.463	78	64.857	61	76.402		67.595		77.517		47.99	64	65.67	70	104.755	78	73.52	77	63.318		86.098	76	57.688		105.618	78	85.992		75.522	87	55.972	63	108.813		86.346	65	66.858	68	96.407	67
168.5	70.15	71	51.732	68	81.426	66	98.424	62	71.463	77	64.857	61	76.451	88	67.595	44	77.498		47.99	64	65.676	70	104.755	78	73.52	77	63.318		86.098	76	57.688		105.618	78	86.013		75.522	87	55.972	63	108.82		86.346	65	66.858	68	96.384	67
168.625	70.15	71	51.732	68	81.426	66	98.424	61	71.463	77	64.857	61	76.451	88	67.595	60	77.498		47.99	63	65.676	70	104.755	78	73.52	77	63.318		86.098	76	57.688		105.618	78	86.013		75.522	87	55.972	63	108.82		86.346	66	66.903	68	96.384	67
168.75	70.15	71	51.732	69	81.426	66	98.424	61	71.463	77	64.857	61	76.451	88	67.595	60	77.498		47.99	63	65.676	70	104.755	78	73.52	77	63.318		86.098	76	57.688		105.618	52	86.013		75.536	87	55.972	63	108.82		86.346	66	66.903	68	96.384	67
168.875	70.15	71	51.732	69	81.426	66	98.424	61	71.458	77	64.857	61	76.451	88	67.595	90	77.498		47.99	63	65.676	70	104.762	78	73.52	77	63.293		86.098	76	57.688		105.645	78	86.013		75.536	87	55.972	62	108.82		86.34	66	66.903	68	96.384	67
169	70.15	70	51.732	69	81.426	66	98.454	61	71.458	77	64.857	61	76.451	88	67.595	90	77.498		47.99		65.676	70	104.762	78	73.556	77	63.293		86.098	76	57.688		105.645	78	86.013		75.536	87	55.972	62	108.82		86.34	66	66.903	68	96.384	67
169.125	70.15	70	51.732	69	81.416	66	98.454	61	71.458	77	64.857	61	76.451	88	67.595	90	77.498		47.99	64	65.676	70	104.762	78	73.556	77	63.293		86.057	76	57.688		105.645	79	86.042		75.536	87	55.972	62	108.82		86.34	66	66.903	68	96.369	67
169.25	70.141	70	51.732	69	81.416	66	98.454	61	71.458	77	64.847	61	76.501	88	67.595	90	77.498		47.936		65.676	70	104.762	78	73.556	77	63.293		86.057	76	57.688		105.645	79	86.042		75.536	87	55.972	62	108.82		86.34	66	66.903	68	96.369	67
169.375	70.141	70	51.735	69	81.416	66	98.454	61	71.458	77	64.847	61	76.501	88	67.595	90	77.466		47.936	63	65.698	70	104.762	78	73.556	78	63.293	71	86.057	76	57.688		105.668	79	86.042		75.536	87	55.958	62	108.838		86.34	66	66.903	68	96.369	67
169.5	70.141	70	51.735	69	81.416	66	98.454	61	71.458	77	64.847	61	76.501	88	67.595	90	77.466		47.936	62	65.698	71	104.756	78	73.556	78	63.293	84	86.057	76	57.688		105.668	79	86.042		75.539	87	55.958	62	108.859		86.34	67	66.923	68	96.369	67
169.625	70.141	70	51.735	69	81.416	66	98.481	61	71.458	76	64.847	61	76.501	88	67.595	90	77.466		47.936	62	65.698	71	104.756	78	73.556	78	63.293	87	86.057	76	57.688		105.668	79	86.042		75.539	87	55.958	62	108.859		86.322	67	66.923	68	96.369	67
169.75	70.141	70	51.735	69	81.416	66	98.481	61	71.436	76	64.847	61	76.501	88	67.595	90	77.466		47.936	62	65.698	71	104.756	78	73.589	78	63.293	82	86.057	76	57.688		105.668	80	86.077		75.539	87	55.958	62	108.859		86.322	67	66.923	68	96.361	67
169.875	70.141	70	51.735	69	81.406	66	98.481	61	71.436	76	64.847	61	76.535	88	67.595	90	77.466		47.936	62	65.698	71	104.756	78	73.589	78	63.293	79	86.027	76	57.688		105.668	80	86.077		75.539	87	55.958	62	108.859		86.322	67	66.923	68	96.361	67
170	70.141	70	51.735	70	81.406	66	98.481	61	71.436	76	64.847	61	76.535	88	67.595	90	77.466		47.936	62	65.698	71	104.756	78	73.589	78	63.261	78	86.027	76	57.688		105.677	80	86.077		75.539	87	55.958	62	108.884		86.322	67	66.923	68	96.361	67
170.125	70.133	70	51.735	70	81.406	66	98.495	61	71.436	76	64.847	61	76.535	88	67.593	90	77.466		47.936	62	65.698	71	104.738	78	73.589	78	63.261	78	86.027	76	57.688		105.677	80	86.077		75.539	87	55.958	62	108.884		86.322	67	66.923	68	96.361	67
170.25	70.133	70	51.735	70	81.406	66	98.495	62	71.436	76	64.802	61	76.535	88	67.593	90	77.448		47.936		65.71	71	104.738	78	73.589	78	63.261	79	86.027	76	57.688		105.677	80	86.077		75.539	87	55.958	62	108.884		86.322	67	66.923	68	96.361	67
170.375	70.133	70	51.735	70	81.406	66	98.495	62	71.436	76	64.802	61	76.535	88	67.593	90	77.448		47.936		65.71	71	104.738	78	73.663	78	63.261	80	86.027	76	57.688		105.677	80	86.118		75.542	87	55.958	62	108.884		86.288	68	66.93	68	96.355	67
170.5	70.133	70	51.735	70	81.406	66	98.495	62	71.436	76	64.802	61	76.535	88	67.593	90	77.448		47.936		65.71	71	104.738	78	73.663	78	63.261	81	86.014	75	57.685		105.672	80	86.118		75.542	87	55.942	62	108.884		86.288	68	66.93	68	96.355	67
170.625	70.133	70	51.729	70	81.393	66	98.495	62	71.436	76	64.802	61	76.535	88	67.593	90	77.448		47.894		65.71	71	104.738	78	73.663	78	63.261	82	86.014	75	57.685		105.672	80	86.118		75.542	87	55.942	62	108.902		86.288	68	66.93	69	96.355	67
170.75	70.133	70	51.729	70	81.393	66	98.511	62	71.403	76	64.802	61	76.527	88	67.593	90	77.448		47.894		65.71	71	104.716	78	73.663	78	63.261	83	86.014	75	57.685		105.672	80	86.118		75.542	87	55.942	62	108.902		86.288	68	66.93	69	96.355	67
170.875	70.133	70	51.729	70	81.393	66	98.511	62	71.403	76	64.802	61	76.527	88	67.593	90	77.448		47.894		65.71	71	104.716	78	73.663	78	63.263	84	86.014	75	57.685		105.672	81	86.118		75.542	87	55.942	62	108.902		86.288	68	66.93	69	96.355	67
171	70.12	70	51.729	70	81.393	66	98.511	62	71.403	75	64.802	61	76.527	87	67.593	90	77.43		47.894		65.71	71	104.716	78	73.754	79	63.263	84	86.014	75	57.685		105.672	81	86.166		75.542	86	55.942	62	108.902		86.288	68	66.93	69	96.355	67
171.125	70.12	70	51.729	71	81.393	66	98.511	62	71.403	75	64.802	61	76.527	87	67.589	90	77.43		47.894		65.711	72	104.716	78	73.754	79	63.263	85	86.014	75	57.685		105.684	81	86.166		75.549	86	55.942	61	108.904		86.251	68	66.93	69	96.345	67
171.25	70.12	70	51.729	71	81.393	66	98.511	62	71.403	75	64.802	61	76.527	87	67.589	90	77.43		47.894		65.711	72	104.716	78	73.754	79	63.263	85	86.012	75	57.685		105.684	81	86.166		75.549	86	55.942	61	108.904		86.251	68	66.948	69	96.345	67
171.375	70.12	70	51.729	71	81.387	66	98.539	62	71.403	75	64.755	61	76.527	87	67.589	90	77.43		47.894		65.711	72	104.689	79	73.754	79	63.263	86	86.012	75	57.685		105.684	81	86.166		75.549	86	55.942	61	108.904		86.251	68	66.948	69	96.345	67
171.5	70.12	70	51.729	71	81.387	66	98.539	62	71.403	75	64.755	61	76.527	87	67.589	90	77.43		47.894		65.711	72	104.689	79	73.754	79	63.263	86	86.012	75	57.685		105.684	81	86.166		75.549	86	55.942	61	108.904		86.251	69	66.948	69	96.345	67
171.625	70.12	70	51.729	71	81.387	66	98.539	62	71.389	75	64.755	61	76.493	87	67.589	90	77.43		47.894	60	65.711	72	104.689	79	73.754	79	63.263	86	86.012	75	57.683		105.7	81	86.228		75.549	86	55.927	61	108.904		86.251	69	66.948	69	96.345	67
171.75	70.12	70	51.729	71	81.387	66	98.539	62	71.389	75	64.755	61	76.493	87	67.589	90	77.43		47.894	60	65.711	72	104.689	79	73.825	79	63.29	87	86.012	75	57.683		105.7	82	86.228		75.549	86	55.927	61	108.904		86.251	69	66.948	69	96.341	67
171.875	70.107	70	51.729	71	81.387	66	98.567	62	71.389	75	64.755	61	76.493	87	67.589	90	77.412		47.887	60	65.711	72	104.689	79	73.825	79	63.29	87	86.012	75	57.683		105.7	82	86.228		75.538	86	55.927	61	108.904		86.232	69	66.948	69	96.341	67
172	70.107	70	51.729	71	81.387	66	98.567	62	71.389	75	64.755	61	76.493	87	67.589	90	77.412		47.887	59	65.721	72	104.664	79	73.825	79	63.29	87	86.013	75	57.683		105.7	82	86.228		75.538	86	55.927	61	108.893		86.232	69	66.99	69	96.341	67
172.125	70.107	69	51.729	71	81.381	66	98.567	62	71.389	75	64.755	61	76.493	87	67.589	90	77.412		47.887	59	65.721	72	104.664	79	73.825	79	63.29	87	86.013	75	57.683		105.721	82	86.306		75.538	86	55.927	61	108.893		86.232	69	66.99	69	96.341	67
172.25	70.107	69	51.729	72	81.381	66	98.567	62	71.389	74	64.755	61	76.493	87	67.589	90	77.412		47.887	59	65.721	72	104.664	79	73.825	79	63.29	86	86.013	75	57.683		105.721	82	86.306		75.538	86	55.927	61	108.882		86.232	69	66.99	69	96.341	67
172.375	70.107	69	51.729	72	81.381	66	98.567	62	71.389	74	64.718	61	76.493	87	67.589	60	77.412		47.887	59	65.721	72	104.664	79	73.891	79	63.29	85	86.013	75	57.683		105.721	82	86.306		75.538	85	55.927	61	108.882		86.232	69	66.99	69	96.327	67
172.5	70.107	69	51.729	72	81.381	66	98.599	62	71.385	74	64.718	61	76.447	87	67.589		77.412		47.887	59	65.721	72	104.664	79	73.891	79	63.29	85	86.013	75	57.683		105.721	82	86.306		75.538	85	55.927	61	108.882		86.232	69	66.99	69	96.327	67
172.625	70.107	69	51.729	72	81.381	66	98.599	62	71.385	74	64.718	61	76.447	87	67.589		77.412	34	47.887	59	65.721	72	104.644	79	73.891	79	63.29	84	86.01	75	57.687		105.721	82	86.306		75.538	85	55.927	61	108.882	68	86.225	70	66.99	69	96.327	67
172.75	70.095	69	51.763	72	81.381	67	98.599	62	71.385	74	64.718	61	76.447	87	67.589		77.383		47.887	59	65.721	72	104.644	79	73.891	79	63.293	84	86.01	75	57.687		105.743	82	86.383		75.53	85	55.925	61	108.882	68	86.225	70	67.06	69	96.327	67
172.875	70.095	69	51.763	72	81.372	67	98.599	62	71.385	74	64.718	61	76.447	86	67.584		77.383	34	47.887	58	65.741	72	104.644	79	73.891	79	63.293	83	86.01	75	57.687		105.743	82	86.383		75.53	85	55.925	61	108.882	68	86.225	70	67.06	69	96.327	67
173	70.095	69	51.763	72	81.372	67	98.628	62	71.385	74	64.718	61	76.447	86	67.584		77.383	51	47.887	58	65.741	72	104.644	79	73.891	79	63.293	83	86.01	75	57.687		105.743	83	86.383		75.53	85	55.925	61	108.882	68	86.225	70	67.06	69	96.304	66
173.125	70.095	69	51.763	72	81.372	67	98.628	62	71.385	74	64.718	61	76.447	86	67.584		77.383		47.887	58	65.741	72	104.627	79	73.961	80	63.293	83	86.01	75	57.687		105.743	83	86.383		75.53	85	55.925	61	108.873	68	86.225	70	67.06	69	96.304	66
173.25	70.095	69	51.763	73	81.372	67	98.628	62	71.388	74	64.718	61	76.447	86	67.584		77.383	51	47.877	58	65.741	72	104.627	79	73.961	80	63.293	82	86.01	75	57.687		105.77	83	86.465		75.53	85	55.925	61	108.873	68	86.23	70	67.06	69	96.304	66
173.375	70.095	69	51.763	73	81.372	67	98.628	62	71.388	73	64.685	61	76.398	86	67.584		77.383		47.877	58	65.741	72	104.627	80	73.961	80	63.293	82	85.994	75	57.687		105.77	83	86.465		75.53	85	55.925	61	108.866	68	86.23	70	67.06	69	96.304	66
173.5	70.095	69	51.763	73	81.372	67	98.628	62	71.388	73	64.685	61	76.398	86	67.584		77.36	52	47.877	58	65.741	72	104.627	80	73.961	80	63.293	82	85.994	75	57.687		105.77	83	86.465		75.518	85	55.925	61	108.866	68	86.23	70	67.12	69	96.304	66
173.625	70.086	69	51.763	73	81.376	67	98.651	62	71.388	73	64.685	61	76.398	86	67.584		77.36	53	47.877	58	65.741	72	104.627	80	73.961	80	63.293		85.994	75	57.69		105.77	83	86.465		75.518	84	55.925	61	108.866	68	86.23	70	67.12	69	96.292	66
173.75	70.086	69	51.763	73	81.376	67	98.651	62	71.388	73	64.685	61	76.398	86	67.582		77.36	53	47.877	57	65.76	72	104.617	80	74.007	80	63.29		85.994	75	57.69		105.797	83	86.465		75.518	84	55.925	61	108.866	68	86.23	70	67.12	69	96.292	66
173.875	70.086	69	51.795	73	81.376	67	98.651	62	71.388	73	64.685	61	76.398	86	67.582		77.36	53	47.877	57	65.76	72	104.617	80	74.007	80	63.29		85.994	75	57.69		105.797	83	86.538		75.518	84	55.913	61	108.866	68	86.23	70	67.12	69	96.292	66
174	70.086	69	51.795	73	81.376	67	98.651	62	71.388	73	64.685	61	76.398	85	67.582		77.36	53	47.877	57	65.76	72	104.617	80	74.007	80	63.29		85.994	75	57.69		105.797	83	86.538		75.518	84	55.913	61	108.863	68	86.245	70	67.12	69	96.292	66
174.125	70.086	68	51.795	73	81.376	67	98.651	62	71.408	73	64.685	61	76.398	85	67.582		77.36	54	47.877	57	65.76	72	104.617	80	74.007	80	63.29		85.971	75	57.69		105.797	83	86.538		75.518	84	55.913	61	108.863	68	86.245	70	67.12	69	96.292	66
174.25	70.086	68	51.795	73	81.376	67	98.682	63	71.408	73	64.685	61	76.362	85	67.582		77.365	54	47.877	57	65.76	72	104.617	80	74.007	80	63.29	81	85.971	75	57.69		105.83	83	86.538		75.518	84	55.913	61	108.863	68	86.245	70	67.12	69	96.292	66
174.375	70.086	68	51.795	74	81.375	67	98.682	63	71.408	73	64.657	61	76.362	85	67.582		77.365	53	47.902	57	65.76	72	104.616	80	74.007	80	63.29	53	85.971	75	57.69		105.83	83	86.538		75.499	84	55.913	61	108.863	68	86.245	70	67.146	69	96.274	66
174.5	70.086	68	51.795	74	81.375	67	98.682	63	71.408	73	64.657	61	76.362	85	67.582		77.365		47.902	56	65.76	72	104.616	80	74.007	80	63.29	80	85.971	75	57.69		105.83	84	86.598		75.499	84	55.913	61	108.874	68	86.245	70	67.146	69	96.274	66
174.625	70.07	68	51.795	74	81.375	67	98.682	63	71.408	73	64.657	61	76.362	85	67.585		77.365		47.902	56	65.764	72	104.616	80	74.003	80	63.297	39	85.971	75	57.691		105.83	84	86.598		75.499	84	55.913	61	108.874	68	86.279	70	67.146	69	96.274	66
174.75	70.07	68	51.795	74	81.375	67	98.719	63	71.408	72	64.657	61	76.362	85	67.585		77.365		47.902	56	65.764	72	104.616	80	74.003	80	63.297	53	85.971	75	57.691		105.865	84	86.598		75.499	83	55.913	61	108.874	68	86.279	70	67.146	69	96.274	66
174.875	70.07	68	51.795	74	81.375	67	98.719	63	71.424	72	64.657	61	76.362	85	67.585		77.365		47.902	55	65.764	72	104.622	80	74.003	80	63.297	80	85.944	75	57.691		105.865	84	86.598		75.499	83	55.913	61	108.874	68	86.279	70	67.146	69	96.274	66
175	70.07	68	51.795	74	81.375	67	98.719	63	71.424	72	64.657	61	76.362	84	67.585		77.376		47.902	55	65.764	72	104.622	81	74.003	80	63.297	80	85.944	74	57.691		105.865	84	86.598		75.499	83	55.898	61	108.891	68	86.279	70	67.146	69	96.261	66
175.125	70.07	68	51.771	74	81.37	67	98.719	63	71.424	72	64.657	61	76.352	84	67.585		77.376		47.902	55	65.764	72	104.622	81	74.003	80	63.297	79	85.944	74	57.691		105.865	84	86.643		75.499	83	55.898	61	108.891	68	86.279	70	67.165	69	96.261	66
175.25	70.07	68	51.771	75	81.37	67	98.752	63	71.424	72	64.657	61	76.352	84	67.585		77.376		47.902	54	65.764	72	104.622	81	74.003	80	63.297	79	85.944	74	57.691		105.907	84	86.643		75.484	83	55.898	61	108.891	68	86.325	70	67.165	69	96.261	66
175.375	70.07	68	51.771	75	81.37	68	98.752	63	71.424	72	64.642	61	76.352	84	67.585		77.376		47.902	54	65.764	72	104.622	81	74.003	80	63.297	79	85.944	74	57.691		105.907	84	86.643		75.484	83	55.898	61	108.891	68	86.325	70	67.165	69	96.261	66
175.5	70.07	68	51.771	75	81.37	68	98.752	63	71.424	72	64.642	61	76.352	84	67.586		77.376	58	47.902	54	65.764	72	104.635	81	73.98	80	63.297	79	85.944	74	57.691		105.907	84	86.643		75.484	83	55.898	61	108.908	68	86.325	70	67.165	69	96.261	66
175.625	70.07	68	51.771	75	81.37	68	98.752	63	71.424	72	64.642	61	76.352	84	67.586		77.376	58	47.919	54	65.749	72	104.635	81	73.98	80	63.299	79	85.913	74	57.705		105.907	84	86.699		75.484	83	55.898	61	108.908	68	86.325	70	67.165	69	96.249	66
175.75	70.07	68	51.771	75	81.37	68	98.782	64	71.43	72	64.642	61	76.352	84	67.586	59	77.387	58	47.919	54	65.749	72	104.635	81	73.98	80	63.299	79	85.913	74	57.705		105.949	84	86.699		75.484	82	55.898	61	108.908	68	86.367	70	67.165	69	96.249	66
175.875	70.07	67	51.771	75	81.367	68	98.782	64	71.43	72	64.642	61	76.361	83	67.586		77.387	58	47.919	53	65.749	72	104.635	81	73.98	80	63.299	79	85.913	74	57.705		105.949	84	86.699		75.484	82	55.898	61	108.908	68	86.367	70	67.165	69	96.249	66
176	69.932	67	51.771	75	81.367	68	98.782	64	71.43	72	64.642	61	76.361	83	67.586		77.387		47.919	53	65.749	72	104.652	81	73.98	80	63.299	79	85.913	74	57.705		105.949	84	86.699		75.479	82	55.898	61	108.921	68	86.367	70	67.202	70	96.249	66
176.125	69.932	67	51.771	75	81.367	68	98.782	64	71.43	72	64.642	61	76.361	83	67.586	90	77.387	59	47.919	53	65.749	72	104.652	81	73.98	80	63.299	79	85.913	74	57.705		105.949	84	86.699		75.479	82	55.887	61	108.921	68	86.367	70	67.202	70	96.249	66
176.25	69.932	67	51.771	75	81.367	68	98.782	64	71.43	72	64.637	61	76.361	83	67.586		77.387	61	47.919	53	65.749	72	104.652	81	73.98	80	63.299	79	85.913	74	57.705		105.991	84	86.767		75.479	82	55.887	61	108.921	68	86.367	70	67.202	70	96.246	66
176.375	69.932	67	51.771	76	81.367	68	98.791	64	71.43	72	64.637	61	76.361	83	67.586		77.387	62	47.919	53	65.749	72	104.652	81	73.954	80	63.299	79	85.881	74	57.705		105.991	84	86.767		75.479	82	55.887	61	108.921	68	86.367	70	67.202	70	96.246	66
176.5	69.932	67	51.721	76	81.367	68	98.791	64	71.444	72	64.637	61	76.361	83	67.586		77.399	63	47.919	53	65.749	72	104.672	81	73.954	80	63.299	79	85.881	74	57.705		105.991	84	86.767		75.479	82	55.887	61	108.921	68	86.389	70	67.202	70	96.246	66
176.625	69.932	67	51.721	76	81.366	68	98.791	64	71.444	71	64.637	61	76.383	83	67.586	58	77.399	65	47.919	53	65.726	72	104.672	81	73.954	80	63.277	79	85.881	74	57.705		105.991	84	86.767		75.479	82	55.887	61	108.924	68	86.389	70	67.202	70	96.246	66
176.75	69.932	67	51.721	76	81.366	68	98.791	64	71.444	71	64.637	61	76.383	83	67.586	59	77.399		47.933	53	65.726	72	104.672	81	73.954	80	63.277	79	85.881	74	57.71		105.991	84	86.767		75.485	81	55.887	61	108.924	68	86.389	70	67.202	70	96.246	66
176.875	69.895	67	51.721	76	81.366	68	98.791	65	71.444	71	64.637	61	76.383	82	67.586		77.399		47.933	53	65.726	72	104.672	82	73.954	80	63.277	79	85.881	74	57.71		106.031	84	86.829		75.485	81	55.887	61	108.924	68	86.389	70	67.224	70	96.242	66
177	69.895	67	51.721	76	81.366	68	98.775	65	71.444	71	64.637	61	76.383	82	67.586		77.399	33	47.933	53	65.726	72	104.672	82	73.954	80	63.277	79	85.881	74	57.71		106.031	84	86.829		75.485	81	55.887	61	108.924	45	86.389	70	67.224	70	96.242	66
177.125	69.895	67	51.721	76	81.366	68	98.775	65	71.444	71	64.637	61	76.383	82	67.586	87	77.399	71	47.933	53	65.726	72	104.689	82	73.957	80	63.277	79	85.857	74	57.71		106.031	84	86.829		75.485	81	55.891	61	108.917		86.385	70	67.224	70	96.242	66
177.25	69.895	67	51.721	76	81.366	68	98.775	65	71.444	71	64.651	61	76.383	82	67.592	57	77.413		47.933	52	65.726	72	104.689	82	73.957	80	63.277	79	85.857	74	57.71		106.031	84	86.829		75.485	81	55.891	61	108.917		86.385	70	67.224	70	96.242	66
177.375	69.895	67	51.721	76	81.362	68	98.775	65	71.457	71	64.651	61	76.404	82	67.592	41	77.413	35	47.933	52	65.726	72	104.689	82	73.957	80	63.277	78	85.857	74	57.71		106.062	84	86.89		75.485	81	55.891	62	108.917		86.385	70	67.224	70	96.242	66
177.5	69.895	67	51.721	76	81.362	68	98.775	65	71.457	71	64.651	61	76.404	82	67.592		77.413	70	47.933	52	65.714	72	104.689	82	73.957	80	63.277	78	85.857	74	57.71		106.062	84	86.89		75.485	81	55.891	62	108.917	33	86.385	70	67.224	70	96.237	66
177.625	69.895	67	51.721	76	81.362	69	98.761	65	71.457	71	64.651	61	76.404	82	67.592		77.413	33	47.933	52	65.714	72	104.696	82	73.957	80	63.244	78	85.857	74	57.71		106.062	84	86.89		75.487	80	55.891	62	108.917	68	86.385	70	67.224	70	96.237	66
177.75	69.895	67	51.679	76	81.362	69	98.761	65	71.457	71	64.651	61	76.404	81	67.592		77.413	70	47.933	52	65.714	72	104.696	82	73.957	80	63.244	78	85.857	74	57.707		106.062	84	86.89		75.487	80	55.891	62	108.903	68	86.385	70	67.221	70	96.237	66
177.875	69.873	67	51.679	77	81.362	69	98.761	66	71.457	71	64.651	61	76.404	81	67.592	54	77.413	70	47.933	51	65.714	72	104.696	82	73.957	80	63.244	78	85.849	74	57.707		106.064	84	86.89		75.487	80	55.891	62	108.903	68	86.37	70	67.221	70	96.237	66
178	69.873	66	51.679	77	81.362	69	98.761	66	71.457	71	64.682	61	76.404	81	67.592		77.438	71	47.933	51	65.714	72	104.696	82	73.952	80	63.244	78	85.849	74	57.707		106.064	84	86.921		75.487	80	55.891	62	108.903	68	86.37	70	67.221	70	96.237	66
178.125	69.873	66	51.679	77	81.353	69	98.761	66	71.459	71	64.682	61	76.41	81	67.598		77.438	72	47.919	51	65.714	72	104.696	82	73.952	80	63.244	78	85.849	74	57.707		106.064	83	86.921		75.487	80	55.891	62	108.903	68	86.37	70	67.221	70	96.223	66
178.25	69.873	66	51.679	77	81.353	69	98.766	66	71.459	71	64.682	61	76.41	81	67.598	54	77.438	72	47.919	51	65.714	72	104.684	82	73.952	80	63.244	78	85.849	74	57.707		106.064	83	86.921		75.487	80	55.898	62	108.89	68	86.37	70	67.221	70	96.223	66
178.375	69.873	66	51.679	77	81.353	69	98.766	66	71.459	71	64.682	61	76.41	81	67.598		77.438	72	47.919	51	65.714	72	104.684	82	73.952	80	63.244	78	85.849	74	57.707		106.064	83	86.921		75.488	80	55.898	62	108.89	68	86.37	70	67.221	70	96.223	66
178.5	69.873	66	51.679	77	81.353	69	98.766	66	71.459	71	64.682	61	76.41	80	67.598		77.438	72	47.919	50	65.702	71	104.684	82	73.952	80	63.244	77	85.849	74	57.707		106.044	83	86.921		75.488	79	55.898	62	108.89	68	86.37	70	67.221	70	96.223	66
178.625	69.873	66	51.679	77	81.353	69	98.766	67	71.459	71	64.682	61	76.41	80	67.598	52	77.438	72	47.919	50	65.702	71	104.684	83	73.952	79	63.232	77	85.852	74	57.707		106.044	83	86.921		75.488	79	55.898	62	108.89	68	86.355	70	67.206	70	96.223	66
178.75	69.843	66	51.679	77	81.353	69	98.766	67	71.459	71	64.682	61	76.41	80	67.598	80	77.452	73	47.919	50	65.702	71	104.684	83	73.948	79	63.232	77	85.852	74	57.701		106.044	83	86.931		75.488	79	55.898	63	108.89	68	86.355	70	67.206	70	96.215	66
178.875	69.843	66	51.679	77	81.352	69	98.771	67	71.459	71	64.726	61	76.395	80	67.598		77.452	73	47.919	50	65.702	71	104.66	83	73.948	79	63.232	77	85.852	74	57.701		106.044	83	86.931		75.488	79	55.898	63	108.88	68	86.355	70	67.206	70	96.215	66
179	69.843	66	51.656	78	81.352	69	98.771	67	71.444	71	64.726	61	76.395	80	67.605		77.452	73	47.919	50	65.702	71	104.66	83	73.948	79	63.232	77	85.852	74	57.701		106.044	83	86.931		75.488	79	55.898	63	108.88	68	86.355	70	67.206	70	96.215	66
179.125	69.843	66	51.656	78	81.352	69	98.771	67	71.444	71	64.726	61	76.395	80	67.605	52	77.452	73	47.919	50	65.702	71	104.66	83	73.948	79	63.232	77	85.852	74	57.701		106.017	83	86.931		75.494	79	55.898	63	108.88	68	86.355	70	67.206	70	96.215	66
179.25	69.843	66	51.656	78	81.352	69	98.771	67	71.444	71	64.726	61	76.395	79	67.605	79	77.452	73	47.919	50	65.702	71	104.66	83	73.948	79	63.232	77	85.862	74	57.701		106.017	83	86.931		75.494	79	55.898	63	108.88	68	86.355	70	67.206	70	96.215	66
179.375	69.843	66	51.656	78	81.352	69	98.771	67	71.444	71	64.726	61	76.395	79	67.605	78	77.452	73	47.924	50	65.696	71	104.66	83	73.948	79	63.232	77	85.862	74	57.701		106.017	83	86.956		75.494	78	55.898	63	108.876	68	86.346	70	67.206	70	96.215	66
179.5	69.843	66	51.656	78	81.352	69	98.763	68	71.444	71	64.726	61	76.395	79	67.605		77.459	73	47.924	50	65.696	71	104.624	83	73.948	79	63.232	77	85.862	74	57.701		106.017	83	86.956		75.494	78	55.898	63	108.876	68	86.346	70	67.206	70	96.201	66
179.625	69.843	65	51.656	78	81.345	69	98.763	68	71.444	71	64.726	61	76.395	79	67.605		77.459	73	47.924	50	65.696	71	104.624	83	73.942	79	63.205	77	85.862	74	57.701		106.017	83	86.956		75.494	78	55.898	63	108.876	68	86.346	70	67.178	70	96.201	66
179.75	69.818	65	51.656	78	81.345	69	98.763	68	71.444	71	64.737	61	76.369	79	67.605	79	77.459	73	47.924		65.696	71	104.624	83	73.942	79	63.205	77	85.862	74	57.701		105.99	83	86.956		75.494	78	55.898	63	108.876	68	86.346	70	67.178	70	96.201	66
179.875	69.818	65	51.656	78	81.345	69	98.763	68	71.433	71	64.737	61	76.369	79	67.615		77.459	73	47.924		65.696	71	104.624	83	73.942	79	63.205	76	85.885	74	57.704		105.99	82	86.956		75.494	78	55.898	63	108.876	68	86.346	70	67.178	70	96.201	66
180	69.818	65	51.656	78	81.345	69	98.763	68	71.433	71	64.737	61	76.369	78	67.615	77	77.459	73	47.924		65.696	71	104.624	83	73.942	79	63.205	76	85.885	74	57.704		105.99	82	86.998		75.496	78	55.898	64	108.878	68	86.353	70	67.178	70	96.201	66
180.125	69.818	65	51.656	78	81.345	69	98.741	69	71.433	71	64.737	61	76.369	78	67.615	77	77.459	74	47.924		65.696	71	104.586	83	73.942	79	63.205	76	85.885	74	57.704		105.99	82	86.998		75.496	78	55.898	64	108.878	68	86.353	70	67.178	70	96.189	66
180.25	69.818	65	51.638	78	81.345	69	98.741	69	71.433	71	64.737	61	76.369	78	67.615	76	77.451	74	47.924		65.7	71	104.586	83	73.942	79	63.205	76	85.885	74	57.704		105.99	82	86.998		75.496	77	55.898	64	108.878	68	86.353	70	67.178	70	96.189	66
180.375	69.818	65	51.638	78	81.333	69	98.741	69	71.433	71	64.737	61	76.369	78	67.615	37	77.451	74	47.924	50	65.7	71	104.586	83	73.971	78	63.205	76	85.885	73	57.704		105.948	82	86.998		75.496	77	55.884	64	108.878	68	86.353	70	67.178	70	96.189	66
180.5	69.818	65	51.638	78	81.333	69	98.741	69	71.433	71	64.737	61	76.369	78	67.615		77.451	74	47.924		65.7	71	104.586	83	73.971	78	63.205	76	85.914	73	57.704		105.948	82	87.067		75.496	77	55.884	64	108.885	68	86.353	70	67.178	70	96.189	66
180.625	69.796	65	51.638	78	81.333	69	98.741	69	71.433	71	64.737	61	76.338	78	67.615	50	77.451	74	47.902	50	65.7	71	104.586	83	73.971	78	63.205	76	85.914	73	57.704		105.948	82	87.067		75.496	77	55.884	64	108.885	68	86.386	70	67.155	70	96.189	66
180.75	69.796	65	51.638	78	81.333	69	98.712	69	71.424	71	64.737	61	76.338	77	67.618		77.451	74	47.902		65.7	71	104.553	84	73.971	78	63.171	76	85.914	73	57.704		105.948	82	87.067		75.494	77	55.884	64	108.885	68	86.386	70	67.155	70	96.167	66
180.875	69.796	65	51.638	79	81.333	69	98.712	70	71.424	71	64.69	61	76.338	77	67.618		77.451	74	47.902		65.7	71	104.553	84	73.971	78	63.171	76	85.914	73	57.706		105.948	82	87.067		75.494	77	55.884	65	108.885	68	86.386	70	67.155	70	96.167	66
181	69.796	65	51.638	79	81.333	69	98.712	70	71.424	71	64.69	61	76.338	77	67.618		77.451	74	47.902		65.7	71	104.553	84	73.971	78	63.171	76	85.914	73	57.706		105.895	81	87.067		75.494	77	55.884	65	108.898	68	86.386	70	67.155	70	96.167	66
181.125	69.796	64	51.638	79	81.333	69	98.712	70	71.424	71	64.69	61	76.338	77	67.618	50	77.449	74	47.902		65.7	71	104.553	84	73.986	78	63.171	76	85.951	73	57.706		105.895	81	87.131		75.494	77	55.884	65	108.898	68	86.386	70	67.155	70	96.167	66
181.25	69.796	64	51.638	79	81.333	69	98.712	70	71.424	71	64.69	61	76.338	77	67.618	50	77.449	74	47.902		65.707	70	104.553	84	73.986	78	63.171	76	85.951	73	57.706		105.895	81	87.131		75.494	76	55.884	65	108.898	68	86.423	70	67.155	70	96.167	66
181.375	69.796	64	51.635	79	81.333	69	98.701	70	71.424	71	64.69	61	76.338	77	67.618	75	77.449	74	47.902		65.707	70	104.529	84	73.986	78	63.171	76	85.951	73	57.706		105.895	81	87.131		75.494	76	55.884	65	108.898	69	86.423	70	67.155	70	96.155	66
181.5	69.774	64	51.635	79	81.333	69	98.701	71	71.424	71	64.69	61	76.326	76	67.618	75	77.449	75	47.902		65.707	70	104.529	84	73.986	78	63.171	76	85.951	73	57.706		105.895	81	87.131		75.494	76	55.872	65	108.898	69	86.423	70	67.156	70	96.155	66
181.625	69.774	64	51.635	79	81.333	69	98.701	71	71.408	71	64.69	61	76.326	76	67.616	75	77.449	75	47.902		65.707	70	104.529	84	73.986	78	63.171	76	85.951	73	57.706		105.895	81	87.131		75.486	76	55.872	65	108.898	69	86.423	70	67.156	70	96.155	66
181.75	69.774	64	51.635	79	81.333	69	98.701	71	71.408	71	64.69	61	76.326	76	67.616		77.449	75	47.902		65.707	70	104.529	84	73.986	77	63.143	75	85.951	73	57.706		105.835	81	87.201		75.486	76	55.872	66	108.898	69	86.423	70	67.156	70	96.155	66
181.875	69.774	64	51.635	79	81.323	69	98.701	71	71.408	71	64.69	61	76.326	76	67.616	75	77.452	75	47.901		65.707	70	104.529	84	74.017	77	63.143	75	85.984	73	57.706		105.835	81	87.201		75.486	76	55.872	66	108.916	69	86.463	70	67.156	70	96.155	66
182	69.774	64	51.635	79	81.323	69	98.701	71	71.408	71	64.635	61	76.326	76	67.616	49	77.452	75	47.901		65.727	70	104.515	84	74.017	77	63.143	75	85.984	73	57.706		105.835	81	87.201		75.486	76	55.872	66	108.916	69	86.463	70	67.156	70	96.155	66
182.125	69.774	64	51.635	79	81.323	69	98.68	72	71.408	71	64.635	61	76.326	76	67.616	75	77.452	75	47.901		65.727	70	104.515	84	74.017	77	63.143	75	85.984	73	57.706		105.835	80	87.201		75.486	76	55.872	66	108.94	69	86.463	70	67.156	70	96.137	66
182.25	69.774	64	51.635	79	81.323	69	98.68	72	71.408	71	64.635	61	76.335	76	67.616	75	77.452	36	47.901		65.727	70	104.515	84	74.017	77	63.143	75	85.984	73	57.706		105.835	80	87.282		75.486	76	55.872	66	108.94	69	86.463	70	67.191	70	96.137	66
182.375	69.774	64	51.635	79	81.323	69	98.68	72	71.408	72	64.635	62	76.335	75	67.616	50	77.452	75	47.901		65.727	70	104.515	84	74.017	77	63.143	75	85.984	73	57.706		105.835	80	87.282		75.489	75	55.872	66	108.94	69	86.463	70	67.191	70	96.137	66
182.5	69.749	64	51.635	79	81.323	69	98.68	72	71.391	72	64.635	62	76.335	75	67.611	75	77.452	75	47.901		65.727	70	104.515	84	74.017	77	63.143	75	86.003	73	57.706		105.767	80	87.282		75.489	75	55.872	67	108.94	69	86.497	70	67.191	70	96.137	66
182.625	69.749	64	51.632	79	81.31	69	98.68	72	71.391	72	64.635	62	76.335	75	67.611	74	77.454	75	47.901		65.727	70	104.507	84	74.068	77	63.143	75	86.003	73	57.706		105.767	80	87.282		75.489	75	55.845	67	108.972	69	86.497	70	67.191	70	96.137	66
182.75	69.749	64	51.632	79	81.31	69	98.655	72	71.391	72	64.635	62	76.335	75	67.611	50	77.454	76	47.901		65.727	70	104.507	84	74.068	77	63.127	74	86.003	73	57.706		105.767	80	87.282		75.489	75	55.845	67	108.972	69	86.497	70	67.191	70	96.117	66
182.875	69.749	64	51.632	79	81.31	70	98.655	73	71.391	72	64.635	62	76.335	75	67.611	74	77.454	76	47.901		65.746	70	104.507	84	74.068	77	63.127	74	86.003	73	57.706		105.767	80	87.367		75.489	75	55.845	67	108.972	69	86.497	70	67.191	69	96.117	66
183	69.749	64	51.632	79	81.31	70	98.655	73	71.391	72	64.586	62	76.355	75	67.611	49	77.454	76	47.901		65.746	70	104.507	84	74.068	76	63.127	74	86.003	73	57.705		105.767	80	87.367		75.489	75	55.845	67	108.972	69	86.497	70	67.191	69	96.117	66
183.125	69.749	63	51.632	79	81.31	70	98.655	73	71.391	72	64.586	62	76.355	75	67.611	74	77.454	76	47.901		65.746	70	104.506	84	74.068	76	63.127	74	86.028	73	57.705		105.704	79	87.367		75.491	75	55.845	67	109.007	69	86.541	34	67.221	69	96.117	66
183.25	69.749	63	51.632	79	81.31	70	98.655	73	71.391	72	64.586	62	76.355	74	67.611	74	77.454	76	47.877		65.746	70	104.506	84	74.068	76	63.127	74	86.028	73	57.705		105.704	79	87.367		75.491	75	55.845	68	109.007	69	86.541		67.221	69	96.117	67
183.375	69.72	63	51.632	79	81.311	70	98.628	73	71.392	72	64.586	62	76.355	74	67.611	74	77.452	76	47.877		65.746	69	104.506	84	74.083	76	63.127	74	86.028	73	57.705		105.704	79	87.452		75.491	75	55.845	68	109.007	69	86.541		67.221	69	96.091	67
183.5	69.72	63	51.632	79	81.311	70	98.628	74	71.392	72	64.586	62	76.355	74	67.595	48	77.452	76	47.877		65.746	69	104.506	84	74.083	76	63.127	74	86.028	73	57.705		105.704	79	87.452		75.491	75	55.845	68	109.007	69	86.541	71	67.221	69	96.091	67
183.625	69.72	63	51.632	79	81.311	70	98.628	74	71.392	72	64.586	62	76.355	74	67.595	74	77.452	76	47.877		65.746	69	104.506	84	74.083	76	63.127	74	86.028	73	57.705		105.704	79	87.452		75.491	74	55.845	68	109.041	69	86.541	70	67.221	69	96.091	67
183.75	69.72	63	51.633	79	81.311	70	98.628	74	71.392	72	64.586	62	76.377	74	67.595	48	77.452	76	47.877		65.776	69	104.509	84	74.083	76	63.102	74	86.062	73	57.705		105.704	79	87.452		75.491	74	55.828	68	109.041	69	86.569	70	67.221	69	96.091	67
183.875	69.72	63	51.633	79	81.311	70	98.628	74	71.392	72	64.586	62	76.377	74	67.595	48	77.452	76	47.877		65.776	69	104.509	84	74.083	76	63.102	73	86.062	73	57.705		105.657	79	87.519		75.491	74	55.828	68	109.041	69	86.569	70	67.221	69	96.091	67
184	69.72	63	51.633	79	81.311	70	98.622	74	71.392	72	64.586	62	76.377	74	67.595	73	77.452	76	47.877		65.776	69	104.509	84	74.083	76	63.102	73	86.062	74	57.721		105.657	79	87.519		75.493	74	55.828	69	109.041	69	86.569	70	67.222	69	96.085	67
184.125	69.72	63	51.633	79	81.311	70	98.622	74	71.392	72	64.539	62	76.377	74	67.595	73	77.456	77	47.877		65.776	69	104.509	84	74.08	76	63.102	73	86.062	74	57.721		105.657	78	87.519		75.493	74	55.828	69	109.065	69	86.569	70	67.222	69	96.085	67
184.25	69.72	63	51.633	79	81.311	70	98.622	75	71.392	72	64.539	62	76.377	73	67.595	73	77.456	77	47.877		65.776	69	104.516	83	74.08	75	63.102	73	86.062	74	57.721		105.657	78	87.519		75.493	74	55.828	69	109.065	69	86.569	70	67.222	69	96.085	67
184.375	69.684	63	51.633	79	81.311	70	98.622	75	71.392	72	64.539	62	76.377	73	67.58	73	77.456	77	47.877		65.776	69	104.516	83	74.08	75	63.102	73	86.081	74	57.721		105.657	78	87.519		75.493	74	55.828	69	109.065	69	86.587	70	67.222	69	96.085	67
184.5	69.684	63	51.633	79	81.311	70	98.622	75	71.392	72	64.539	62	76.388	73	67.58	73	77.456	77	47.877		65.828	69	104.516	83	74.08	75	63.102	73	86.081	74	57.721		105.619	78	87.561		75.493	74	55.828	69	109.065	69	86.587	70	67.222	69	96.085	67
184.625	69.684	63	51.633	79	81.311	70	98.621	75	71.392	72	64.539	62	76.388	73	67.58	73	77.456	77	47.842		65.828	69	104.516	83	74.08	75	63.102	73	86.081	74	57.721		105.619	78	87.561		75.493	74	55.828	70	109.063	69	86.587	70	67.222	69	96.085	67
184.75	69.684	63	51.633	79	81.311	70	98.621	75	71.392	72	64.539	62	76.388	73	67.58	73	77.456	77	47.842		65.828	69	104.516	83	74.08	75	63.08	73	86.081	74	57.721		105.619	78	87.561		75.494	73	55.828	70	109.063	69	86.587	70	67.222	69	96.075	67
184.875	69.684	63	51.633	79	81.308	70	98.621	75	71.392	72	64.539	62	76.388	73	67.58	73	77.478	77	47.842		65.828	69	104.524	83	74.08	75	63.08	72	86.081	74	57.721		105.619	78	87.561		75.494	73	55.82	70	109.063	69	86.587	70	67.222	69	96.075	67
185	69.684	63	51.627	79	81.308	70	98.621	76	71.397	72	64.539	62	76.388	73	67.58	73	77.478	77	47.842		65.828	69	104.524	83	74.083	75	63.08	72	86.081	74	57.732		105.619	78	87.561		75.494	73	55.82	70	109.063	69	86.587	70	67.18	69	96.075	67
185.125	69.684	63	51.627	79	81.308	70	98.621	76	71.397	72	64.506	62	76.388	72	67.58	73	77.478	77	47.842		65.828	69	104.524	83	74.083	75	63.08	72	86.087	74	57.732		105.591	77	87.561		75.494	73	55.82	70	109.063	69	86.587	70	67.18	69	96.075	68
185.25	69.684	63	51.627	79	81.308	70	98.621	76	71.397	72	64.506	62	76.376	72	67.58	73	77.478	77	47.842		65.828	69	104.524	83	74.083	75	63.08	72	86.087	74	57.732		105.591	77	87.575		75.494	73	55.82	70	109.038	69	86.559	70	67.18	69	96.075	68
185.375	69.651	63	51.627	79	81.308	70	98.621	76	71.397	73	64.506	62	76.376	72	67.569	73	77.478	78	47.842		65.879	69	104.534	83	74.083	74	63.08	72	86.087	74	57.732		105.591	77	87.575		75.494	73	55.82	71	109.038	69	86.559	70	67.18	69	96.066	68
185.5	69.651	63	51.627	79	81.308	70	98.621	76	71.397	73	64.506	62	76.376	72	67.569	72	77.478	78	47.842		65.879	69	104.534	83	74.083	74	63.08	72	86.087	74	57.732		105.591	77	87.575		75.499	73	55.82	71	109.038	69	86.559	70	67.18	69	96.066	68
185.625	69.651	63	51.627	79	81.308	70	98.621	76	71.397	73	64.506	62	76.376	72	67.569	72	77.496	78	47.842		65.879	68	104.534	83	74.083	74	63.08	72	86.087	74	57.732		105.591	77	87.575		75.499	73	55.82	71	109.038	69	86.559	70	67.18	68	96.066	68
185.75	69.651	63	51.627	79	81.308	70	98.621	77	71.397	73	64.506	62	76.376	72	67.569	72	77.496	78	47.842		65.879	68	104.534	83	74.093	74	63.076	72	86.096	74	57.732		105.564	77	87.575		75.499		55.82	71	109.038	70	86.559	70	67.18	68	96.066	68
185.875	69.651	63	51.627	79	81.308	70	98.615	77	71.412	73	64.506	62	76.376	72	67.569	72	77.496	78	47.842		65.879	68	104.534	83	74.093	74	63.076	71	86.096	74	57.732		105.564	76	87.571		75.499	72	55.82	71	109.004	70	86.559	70	67.18	68	96.066	68
186	69.651	63	51.627	80	81.308	70	98.615	77	71.412	73	64.506	62	76.376	72	67.569	72	77.496	78	47.832		65.879	68	104.546	83	74.093	74	63.076	71	86.096	74	57.742		105.564	76	87.571		75.499	72	55.807	71	109.004	70	86.524	70	67.18	68	96.063	68
186.125	69.651	63	51.62	80	81.308	70	98.615	77	71.412	73	64.482	62	76.35	72	67.569	72	77.496	78	47.832		65.932	68	104.546	83	74.093	74	63.076	71	86.096	74	57.742		105.564	76	87.571		75.499	72	55.807	72	109.004	70	86.524	70	67.129	68	96.063	68
186.25	69.627	63	51.62	80	81.314	70	98.615	77	71.412	73	64.482	62	76.35	71	67.561	72	77.496	78	47.832		65.932	68	104.546	82	74.093	74	63.076	71	86.096	74	57.742		105.564	76	87.571		75.509	72	55.807	72	109.004	70	86.524	70	67.129	68	96.063	68
186.375	69.627	63	51.62	80	81.314	70	98.615	77	71.412	73	64.482	62	76.35	71	67.561	72	77.503	78	47.832		65.932	68	104.546	82	74.093	74	63.076	71	86.096	74	57.742		105.528	75	87.571		75.509		55.807	72	109.004	70	86.524	70	67.129	68	96.063	68
186.5	69.627	63	51.62	80	81.314	70	98.607	78	71.412	73	64.482	62	76.35	71	67.561	72	77.503	78	47.832		65.932	68	104.56	82	74.093	74	63.076	71	86.11	74	57.742		105.528	75	87.571		75.509	72	55.807	72	108.978	70	86.524	70	67.129	68	96.063	69
186.625	69.627	63	51.62	80	81.314	70	98.607	78	71.412	73	64.482	62	76.35	71	67.561	72	77.503	78	47.832		65.932	68	104.56	82	74.094	73	63.076	71	86.11	74	57.742		105.528	75	87.569		75.509	71	55.807	72	108.978	70	86.524	70	67.129	68	96.063	69
186.75	69.627	63	51.62	79	81.314	69	98.607	78	71.41	73	64.482	62	76.35	71	67.561	72	77.503	79	47.832		65.932	68	104.56	82	74.094	73	63.056	71	86.11	74	57.742		105.528	75	87.569		75.509	48	55.807	72	108.978	70	86.502	70	67.129	68	96.063	69
186.875	69.627	63	51.62	79	81.314	69	98.607	78	71.41	73	64.482	62	76.35	71	67.561	72	77.503	79	47.832		65.932	68	104.56	82	74.094	73	63.056	71	86.11	74	57.742		105.528	75	87.569		75.509		55.807	72	108.978	70	86.502	70	67.129	68	96.063	69
187	69.627	63	51.62	79	81.318	69	98.607	78	71.41	73	64.482	62	76.327	71	67.561	72	77.503	79	47.832		65.963	68	104.56	82	74.094	73	63.056	71	86.11	74	57.752		105.504	74	87.569		75.527		55.807	73	108.965	70	86.502	70	67.129	68	96.063	69
187.125	69.609	63	51.62	79	81.318	69	98.618	78	71.41	73	64.463	62	76.327	71	67.562	72	77.503	79	47.832		65.963	68	104.572	82	74.094	73	63.056	70	86.122	74	57.752		105.504	74	87.569		75.527		55.802	73	108.965	70	86.502		67.084	68	96.063	69
187.25	69.609	63	51.619	79	81.318	69	98.618	78	71.41	73	64.463	62	76.327	70	67.562	48	77.486	79	47.832		65.963	68	104.572	82	74.094	73	63.056	70	86.122	74	57.752		105.504	74	87.582		75.527		55.802	73	108.965	70	86.502		67.084	68	96.063	69
187.375	69.609	63	51.619	79	81.318	69	98.618	78	71.41	73	64.463	62	76.327	70	67.562		77.486	79	47.789		65.963	68	104.572	82	74.082	73	63.056	70	86.122	74	57.752		105.504	74	87.582		75.527		55.802	73	108.965	70	86.493		67.084	68	96.063	69
187.5	69.609	63	51.619	79	81.318	69	98.618	79	71.41	73	64.463	62	76.327	70	67.562	72	77.486	79	47.789		65.963	68	104.572	82	74.082	73	63.056	70	86.122	74	57.752		105.49	74	87.582		75.527		55.802	73	108.965	70	86.493		67.084	67	96.063	69
187.625	69.609	63	51.619	79	81.318	69	98.633	79	71.395	73	64.463	62	76.327	70	67.562	72	77.486	79	47.789		65.963	68	104.582	81	74.082	73	63.056	70	86.122	74	57.752		105.49	73	87.582		75.527	70	55.802	73	108.96	70	86.493		67.084	67	96.063	69
187.75	69.609	63	51.619	79	81.313	69	98.633	79	71.395	73	64.463	62	76.319	70	67.562	72	77.486	79	47.789		65.985	67	104.582	81	74.082	73	63.036	70	86.122	74	57.752		105.49	73	87.582		75.55	70	55.802	73	108.96	70	86.493		67.084	67	96.063	69
187.875	69.609	63	51.619	79	81.313	69	98.633	79	71.395	73	64.463	62	76.319	70	67.562	72	77.486	79	47.789		65.985	67	104.582	81	74.082	73	63.036	70	86.131	74	57.752		105.49	73	87.61		75.55	70	55.802	73	108.96	70	86.493		67.084	67	96.057	70
188	69.593	63	51.619	79	81.313	69	98.633	79	71.395	74	64.463	62	76.319	70	67.563	72	77.478	79	47.789		65.985	67	104.582	81	74.082	73	63.036	70	86.131	74	57.757		105.49	73	87.61		75.55	70	55.802	73	108.96	70	86.493		67.084	67	96.057	70
188.125	69.593	63	51.619	79	81.313	69	98.633	79	71.395	74	64.455	62	76.319	70	67.563	72	77.478	80	47.789		65.985	67	104.591	81	74.082	72	63.036	70	86.131	74	57.757		105.494	73	87.61		75.55	46	55.802	73	108.961	70	86.497		67.058	67	96.057	70
188.25	69.593	63	51.619	79	81.313	69	98.65	79	71.395	74	64.455	62	76.319	70	67.563	72	77.478	80	47.789		65.985	67	104.591	81	74.074	47	63.036	70	86.131	74	57.757		105.494	72	87.61		75.55	70	55.801	73	108.961	71	86.497	46	67.058	67	96.057	70
188.375	69.593	63	51.619	79	81.313	69	98.65	79	71.395	74	64.455	62	76.319	70	67.563	72	77.478	80	47.789		65.985	67	104.591	81	74.074	72	63.036	69	86.131	74	57.757		105.494	72	87.61		75.55	70	55.801	73	108.961	71	86.497		67.058	67	96.057	70
188.5	69.593	63	51.605	79	81.316	69	98.65	79	71.381	74	64.455	62	76.319	70	67.563	71	77.478	80	47.789		65.985	67	104.591	81	74.074	72	63.036	69	86.142	74	57.757		105.494	72	87.667		75.573	69	55.801	73	108.961	71	86.497		67.058	67	96.046	70
188.625	69.593	63	51.605	78	81.316	69	98.65	80	71.381	74	64.455	62	76.308	69	67.563	71	77.478	80	47.789		66.017	67	104.591	81	74.074	72	63.036	69	86.142	74	57.757		105.509	72	87.667		75.573	69	55.801	74	108.97	71	86.497	70	67.058	67	96.046	70
188.75	69.593	63	51.605	78	81.316	69	98.664	80	71.381	74	64.455	62	76.308	69	67.563	71	77.468	80	47.76		66.017	67	104.601	81	74.074	72	63.035	69	86.142	74	57.757		105.509	72	87.667		75.573	69	55.801	74	108.97	71	86.511	70	67.058	67	96.046	70
188.875	69.593	63	51.605	78	81.316	69	98.664	80	71.381	74	64.455	62	76.308	69	67.57	71	77.468	80	47.76		66.017	67	104.601	81	74.074	72	63.035	69	86.142	74	57.757		105.509	71	87.667		75.573	69	55.801	74	108.97	71	86.511	70	67.058	67	96.046	70
189	69.559	63	51.605	78	81.316	69	98.664	80	71.381	74	64.465	62	76.308	69	67.57	71	77.468	80	47.76		66.017	67	104.601	81	74.074	72	63.035	69	86.142	74	57.757		105.509	71	87.724		75.573	69	55.801	74	108.97	71	86.511	33	67.05	67	96.046	71
189.125	69.559	63	51.605	78	81.316	69	98.664	80	71.381	74	64.465	62	76.308	69	67.57	71	77.468	80	47.76		66.017	67	104.601	80	74.074	72	63.035	69	86.154	74	57.757		105.528	71	87.724		75.573	69	55.801	74	108.97	71	86.511		67.05	67	96.033	71
189.25	69.559	63	51.605	78	81.322	69	98.664	80	71.381	74	64.465	40	76.308	69	67.57	71	77.468	80	47.76		66.017	67	104.607	80	74.074	72	63.035	69	86.154	74	57.757		105.528	71	87.724		75.597	69	55.802	74	108.985	71	86.511		67.05	67	96.033	71
189.375	69.559	63	51.605	78	81.322	69	98.671	80	71.372	74	64.465	62	76.298	69	67.57	71	77.468	81	47.76		66.017	67	104.607	80	74.074		63.035	68	86.154	74	57.757		105.528	71	87.724		75.597	69	55.802	74	108.985	71	86.535		67.05	67	96.033	71
189.5	69.559	63	51.605	78	81.322	69	98.671	80	71.372	74	64.465	62	76.298	69	67.57	71	77.468	81	47.76		66.037	67	104.607	80	74.074	72	63.035	68	86.154	74	57.757		105.528	71	87.724		75.597	69	55.802	74	108.985	71	86.535		67.05	66	96.033	71
189.625	69.559	63	51.605	78	81.322	69	98.671	80	71.372	74	64.465	62	76.298	69	67.57	71	77.449	81	47.76		66.037	67	104.607	80	74.074	72	63.035	68	86.154	74	57.757		105.528	70	87.787		75.597	68	55.802	74	108.985	71	86.535		67.05	66	96.033	71
189.75	69.559	63	51.593	78	81.322	69	98.671	80	71.372	74	64.465	62	76.298	69	67.582	71	77.449	81	47.76		66.037	67	104.607	80	74.074	72	63.019	68	86.154	74	57.757		105.545	70	87.787		75.597	68	55.802	74	109.006	71	86.535		67.05	66	96.017	71
189.875	69.559	63	51.593	78	81.322	69	98.671	80	71.372	74	64.472	62	76.298	69	67.582	71	77.449	81	47.76		66.037	67	104.613	80	74.068	71	63.019	68	86.172	74	57.757		105.545	70	87.787		75.597	68	55.802	74	109.006	71	86.535	70	67.05	66	96.017	71
190	69.521	63	51.593	77	81.317	69	98.663	80	71.372	74	64.472	62	76.298	69	67.582	71	77.449	81	47.76		66.037	67	104.613	80	74.068	71	63.019	68	86.172	74	57.757		105.545	70	87.787		75.628	68	55.802	74	109.006	71	86.566	70	67.03	66	96.017	71
190.125	69.521	63	51.593	77	81.317	69	98.663	80	71.372	74	64.472	62	76.298	69	67.582	71	77.449	81	47.76		66.037	67	104.613	80	74.068	71	63.019	68	86.172	74	57.755		105.545	70	87.858		75.628	68	55.802	75	109.006	71	86.566	70	67.03	66	96.017	72
190.25	69.521	63	51.593	77	81.317	69	98.663	80	71.36	74	64.472	62	76.289	69	67.582	71	77.449	81	47.725		66.037	67	104.613	79	74.068	71	63.019	68	86.172	74	57.755		105.557	69	87.858		75.628	68	55.802	75	109.036	71	86.566	70	67.03	66	96.017	72
190.375	69.521	63	51.593	77	81.317	69	98.663	80	71.36	74	64.472	62	76.289	69	67.582	71	77.449	81	47.725		66.056	67	104.619	79	74.068	71	63.019	68	86.172	74	57.755		105.557	69	87.858		75.628	68	55.81	75	109.036	71	86.566	70	67.03	66	96.017	72
190.5	69.521	63	51.593	77	81.317	69	98.663	81	71.36	74	64.472	62	76.289	69	67.582	71	77.429	81	47.725		66.056	67	104.619	79	74.068	71	63.019	68	86.193	74	57.755		105.557	69	87.858		75.628	68	55.81	75	109.036	72	86.566	70	67.03	66	95.993	72
190.625	69.521	63	51.593	77	81.317	69	98.674	81	71.36	74	64.472	62	76.289	69	67.589	71	77.429	81	47.725		66.056	67	104.619	79	74.068	71	63.019	67	86.193	74	57.755		105.557	69	87.858		75.628	68	55.81	75	109.036	72	86.566	70	67.03	66	95.993	72
190.75	69.521	63	51.593	77	81.312	69	98.674	81	71.36	74	64.472	62	76.289	69	67.589	71	77.429	82	47.725		66.056	67	104.619	79	74.059	71	62.995	67	86.193	74	57.755		105.557	69	87.931		75.663	68	55.81	75	109.07	72	86.593	70	67.03	66	95.993	72
190.875	69.521	63	51.589	77	81.312	69	98.674	81	71.36	74	64.477	62	76.289	69	67.589	71	77.429	82	47.725		66.056	67	104.619	79	74.059	71	62.995	67	86.193	74	57.755		105.568	69	87.931		75.663	68	55.81	75	109.07	72	86.593		67.03	66	95.993	72
191	69.485	63	51.589	77	81.312	69	98.674	81	71.361	74	64.477	62	76.284	69	67.589	71	77.429	82	47.725		66.056	67	104.624	79	74.059	71	62.995	67	86.193	74	57.755		105.568	69	87.931		75.663	68	55.81	75	109.07	72	86.593		66.99	66	95.993	72
191.125	69.485	63	51.589	77	81.312	69	98.674	81	71.361	74	64.477	62	76.284	69	67.589	71	77.429	82	47.725		66.095	66	104.624	78	74.059	71	62.995	67	86.207	74	57.762		105.568	69	87.931		75.663	68	55.81	75	109.07	72	86.593	70	66.99	66	95.983	72
191.25	69.485	63	51.589	76	81.312	69	98.691	81	71.361	74	64.477	62	76.284	70	67.589	71	77.438	82	47.725		66.095	66	104.624	78	74.059	71	62.995	67	86.207	74	57.762		105.568	69	87.994		75.663	68	55.81	75	109.108	72	86.593	70	66.99	65	95.983	73
191.375	69.485	63	51.589	76	81.312	69	98.691	81	71.361	74	64.477	62	76.284	70	67.589	71	77.438	82	47.725		66.095	66	104.624	78	74.059	71	62.995	67	86.207	74	57.762		105.583	68	87.994		75.7	68	55.811	75	109.108	72	86.615	70	66.99	65	95.983	73
191.5	69.485	64	51.589	76	81.313	69	98.691	81	71.361	74	64.477	62	76.284	70	67.593	71	77.438	82	47.725	95	66.095	66	104.624	78	74.065	71	62.995	67	86.207	74	57.762		105.583	68	87.994		75.7	68	55.811	75	109.108	72	86.615	70	66.99	65	95.983	73
191.625	69.485	64	51.589	76	81.313	68	98.691	81	71.361	74	64.477	62	76.284	70	67.593	71	77.438	82	47.68	62	66.095	66	104.624	78	74.065	71	62.995	67	86.207	74	57.762		105.583	68	87.994		75.7	68	55.811	75	109.108	72	86.615	70	66.99	65	95.983	73
191.75	69.485	64	51.589	76	81.313	68	98.706	81	71.361	74	64.487	62	76.285	70	67.593	71	77.438	82	47.68		66.095	66	104.624	78	74.065	71	62.985	66	86.207	74	57.762		105.583	68	87.994		75.7	68	55.811	75	109.108	72	86.615	70	66.99	65	95.974	73
191.875	69.467	64	51.589	76	81.313	68	98.706	81	71.372	74	64.487	62	76.285	70	67.593	70	77.455	82	47.68	98	66.095	66	104.624	77	74.065	71	62.985	66	86.203	74	57.762		105.607	68	88.043		75.7	68	55.811	75	109.108	72	86.615	70	66.99	65	95.974	73
192	69.467	64	51.589	76	81.313	68	98.706	81	71.372	74	64.487	62	76.285	70	67.593	70	77.455	82	47.68	98	66.13	66	104.624	77	74.065	71	62.985	66	86.203	74	57.762		105.607	68	88.043		75.7	67	55.811	75	109.108	72	86.637	70	66.957	65	95.974	73
192.125	69.467	64	51.584	76	81.313	68	98.706	81	71.372	74	64.487	62	76.285	70	67.593	70	77.455	83	47.68	94	66.13	66	104.617	77	74.065	70	62.985	66	86.203	74	57.76		105.607	68	88.043		75.742	67	55.811	75	109.151	72	86.637	70	66.957	65	95.974	73
192.25	69.467	64	51.584	75	81.304	68	98.706	81	71.372	74	64.487	62	76.285	70	67.593	70	77.455	83	47.68	91	66.13	66	104.617	77	74.083	70	62.985	66	86.203	74	57.76		105.607	68	88.043		75.742	67	55.811	75	109.194	72	86.637	70	66.957	65	95.974	73
192.375	69.467	64	51.584	75	81.304	68	98.718	81	71.372	74	64.487	62	76.285	70	67.594	70	77.455	83	47.68	89	66.13	66	104.617	77	74.083	70	62.985	66	86.203	74	57.76		105.638	68	88.043		75.742	67	55.811	75	109.194	72	86.637	46	66.957	65	95.966	73
192.5	69.467	64	51.584	75	81.304	68	98.718	81	71.372	74	64.487	62	76.303	70	67.594	70	77.455	83	47.68	85	66.13	66	104.617	77	74.083	70	62.985	66	86.203	74	57.76		105.638	68	88.083		75.742	67	55.802	75	109.194	72	86.637		66.957	65	95.966	73
192.625	69.467	64	51.584	75	81.304	68	98.718	81	71.372	74	64.521	62	76.303	70	67.594	70	77.472	83	47.68	82	66.13	66	104.617	77	74.083	70	62.985	66	86.177	74	57.76		105.638	67	88.083		75.742	67	55.802	75	109.234	72	86.662	70	66.957	65	95.966	74
192.75	69.461	64	51.584	75	81.304	68	98.718	81	71.366	74	64.521	62	76.303	70	67.594	70	77.472	83	47.68	79	66.171	66	104.603	77	74.083	70	62.976	66	86.177	74	57.76		105.638	67	88.083		75.742	67	55.802	75	109.234	72	86.662	70	66.957	65	95.966	74
192.875	69.461	64	51.584	75	81.304	68	98.718	81	71.366	74	64.521	62	76.303	70	67.594	70	77.472	83	47.68	77	66.171	66	104.603	76	74.083	70	62.976	66	86.177	74	57.76		105.668	67	88.083		75.786	67	55.802	75	109.234	72	86.662	70	66.957	65	95.966	74
193	69.461	64	51.584	75	81.293	68	98.73	80	71.366	74	64.521	62	76.303	70	67.594	70	77.472	83	47.68	76	66.171	66	104.603	76	74.083	70	62.976	66	86.177	74	57.76		105.668	67	88.083		75.786	67	55.802	75	109.234	72	86.662	70	66.933	65	95.961	74
193.125	69.461	64	51.584	75	81.293	68	98.73	80	71.366	74	64.521	62	76.303	70	67.594	70	77.472	83	47.643	74	66.171	66	104.603	76	74.069	70	62.976	65	86.177	74	57.76		105.668	67	88.131		75.786	67	55.802	75	109.258	72	86.662	70	66.933	64	95.961	74
193.25	69.461	64	51.588	75	81.293	68	98.73	80	71.366	74	64.521	62	76.329	71	67.587	70	77.472	83	47.643	73	66.171	66	104.603	76	74.069	70	62.976	65	86.177	74	57.754		105.668	67	88.131		75.786	67	55.802	75	109.258	72	86.684	70	66.933	64	95.961	74
193.375	69.461	64	51.588	74	81.293	68	98.73	80	71.366	74	64.547	62	76.329	71	67.587	70	77.486		47.643	47	66.171	66	104.594	76	74.069	70	62.976	65	86.139	74	57.754		105.668	67	88.131		75.786	66	55.802	75	109.258	72	86.684	70	66.933	64	95.961	74
193.5	69.461	64	51.588	74	81.293	68	98.726	80	71.366	74	64.547	62	76.329	71	67.587	70	77.486		47.643		66.171	66	104.594	76	74.069	70	62.976	65	86.139	74	57.754		105.695	67	88.131		75.816	66	55.802	75	109.258	72	86.684	70	66.933	64	95.961	74
193.625	69.467	64	51.588	74	81.293	68	98.726	80	71.357	74	64.547	62	76.329	71	67.587	70	77.486		47.643		66.21	66	104.594	76	74.069	70	62.976	65	86.139	74	57.754		105.695	67	88.131		75.816	66	55.791	75	109.258	72	86.684	70	66.933	64	95.965	74
193.75	69.467	64	51.588	74	81.294	68	98.726	80	71.357	74	64.547	62	76.329	71	67.587	70	77.486		47.643		66.21	66	104.594	76	74.069	70	62.968	65	86.139	74	57.754		105.695	67	88.176		75.816	66	55.791	75	109.258	72	86.684	70	66.933	64	95.965	74
193.875	69.467	64	51.588	74	81.294	68	98.726	80	71.357	74	64.547	62	76.329	71	67.587	70	77.486		47.643	69	66.21	66	104.589	76	74.069	70	62.968	65	86.139	74	57.754		105.695	67	88.176		75.816	66	55.791	75	109.258	72	86.712	33	66.934	64	95.965	74
194	69.467	64	51.588	74	81.294	68	98.726	80	71.357	74	64.547	62	76.358	71	67.587	70	77.486		47.643	68	66.21	66	104.589	75	74.042	70	62.968	65	86.139	74	57.754		105.718	66	88.176		75.816	66	55.791	75	109.258	72	86.712		66.934	64	95.965	75
194.125	69.467	64	51.588	74	81.294	68	98.726	80	71.357	74	64.547	62	76.358	71	67.578	70	77.492		47.643	67	66.21	66	104.589	75	74.042	70	62.968	65	86.139	74	57.754		105.718	66	88.176		75.816	66	55.791	75	109.258	72	86.712	71	66.934	64	95.965	75
194.25	69.467	64	51.588	74	81.294	68	98.726	80	71.357	74	64.571	62	76.358	72	67.578	70	77.492		47.643	66	66.21	66	104.589	75	74.042	70	62.968	65	86.096	74	57.747		105.718	66	88.176		75.825	66	55.791	75	109.248	72	86.712	70	66.934	64	95.967	75
194.375	69.481	64	51.585	74	81.294	68	98.726	80	71.372	74	64.571	62	76.358	72	67.578	70	77.492		47.643	66	66.263	66	104.589	75	74.042	70	62.968	65	86.096	74	57.747		105.718	66	88.206		75.825	66	55.791	75	109.248	72	86.712	70	66.934	64	95.967	75
194.5	69.481	64	51.585	74	81.299	68	98.726	80	71.372	74	64.571	62	76.358	72	67.578	70	77.492		47.601	66	66.263	66	104.587	75	74.042	70	62.968	64	86.096	74	57.747		105.738	66	88.206		75.825	66	55.791	75	109.248	72	86.745	69	66.934	64	95.967	75
194.625	69.481	64	51.585	73	81.299	68	98.726	80	71.372	74	64.571	62	76.358	72	67.578	70	77.492		47.601	65	66.263	66	104.587	75	74.042	70	62.956	64	86.096	74	57.747		105.738	66	88.206		75.825	66	55.791	75	109.248	72	86.745	45	66.934	64	95.967	75
194.75	69.481	65	51.585	73	81.299	68	98.726	80	71.372	74	64.571	62	76.371	72	67.578	70	77.492		47.601	65	66.263	66	104.587	75	74.042	70	62.956	64	86.096	74	57.747		105.738	66	88.206		75.825	66	55.786	75	109.248	72	86.745	69	66.932	64	95.967	75
194.875	69.481	65	51.585	73	81.299	68	98.739	80	71.372	74	64.571	62	76.371	72	67.578	70	77.492		47.601	66	66.263	66	104.587	75	74.023	70	62.956	64	86.096	74	57.747		105.738	66	88.206		75.825	66	55.786	75	109.248	72	86.745		66.932	63	95.967	75
195	69.481	65	51.585	73	81.299	68	98.739	80	71.372	74	64.571	62	76.371	73	67.578	70	77.492		47.601	67	66.263	66	104.587	74	74.023	70	62.956	64	86.05	74	57.747		105.749	66	88.23		75.825	66	55.786	75	109.248	72	86.745		66.932	63	95.967	75
195.125	69.481	65	51.585	73	81.301	68	98.739	80	71.384	74	64.599	62	76.371	73	67.571	46	77.492		47.601	67	66.333	66	104.59	74	74.023	70	62.956	64	86.05	74	57.747		105.749	66	88.23		75.814	66	55.786	75	109.232	73	86.783	69	66.932	63	95.967	75
195.25	69.511	65	51.585	73	81.301	69	98.739	80	71.384	74	64.599	62	76.371	73	67.571	70	77.492		47.601	68	66.333	66	104.59	74	74.023	70	62.956	64	86.05	74	57.752		105.749	66	88.23		75.814	66	55.786	75	109.232	73	86.783	69	66.932	63	95.967	75
195.375	69.511	65	51.585	73	81.301	69	98.751	79	71.384	74	64.599	62	76.371	73	67.571	69	77.492		47.601	68	66.333	65	104.59	74	74.023	70	62.956	64	86.05	74	57.752		105.749	66	88.23		75.814	66	55.786	75	109.232	73	86.783	45	66.932	63	95.967	75
195.5	69.511	65	51.585	73	81.301	69	98.751	79	71.384	74	64.599	62	76.366	73	67.571	69	77.492		47.601	69	66.333	65	104.59	74	74.023	70	62.956	64	86.05	74	57.752		105.749	66	88.23		75.814	66	55.786	75	109.214	73	86.783	46	66.932	63	95.958	75
195.625	69.511	65	51.585	73	81.301	69	98.751	79	71.384	74	64.599	62	76.366	73	67.571	69	77.492		47.601	69	66.333	65	104.596	74	74.023	70	62.963	64	86.05	74	57.752		105.747	66	88.259		75.814	66	55.786	75	109.214	73	86.783	69	66.932	63	95.958	76
195.75	69.511	65	51.585	73	81.301	69	98.751	79	71.384	74	64.599	62	76.366	74	67.571	69	77.493		47.601	70	66.333	65	104.596	74	74.02	70	62.963	64	86.007	74	57.752		105.747	66	88.259		75.814	66	55.786	75	109.214	73	86.828	68	66.909	63	95.958	76
195.875	69.511	65	51.585	73	81.307	69	98.751	79	71.384	74	64.599	62	76.366	74	67.571	69	77.493	41	47.579	70	66.397	65	104.596	74	74.02	70	62.963	64	86.007	74	57.752		105.747	66	88.259		75.814	66	55.776	75	109.214	73	86.828	68	66.909	63	95.958	76
196	69.528	65	51.585	73	81.307	69	98.749	79	71.389	74	64.609	62	76.366	74	67.565	69	77.493		47.579	70	66.397	65	104.596	74	74.02	69	62.963	64	86.007	74	57.752		105.747	66	88.259		75.786	66	55.776	75	109.198	73	86.828	68	66.909	63	95.958	76
196.125	69.528	65	51.585	72	81.307	69	98.749	79	71.389	74	64.609	62	76.366	74	67.565	69	77.493	85	47.579	70	66.397	65	104.596	73	74.02	69	62.963	64	86.007	74	57.752		105.747	66	88.296		75.786	66	55.776	75	109.198	73	86.828	68	66.909	63	95.954	76
196.25	69.528	65	51.585	72	81.307	69	98.749	79	71.389	74	64.609	62	76.366	74	67.565	69	77.493	85	47.579	70	66.397	65	104.607	73	74.02	69	62.963	64	86.007	74	57.752		105.731	66	88.296		75.786	66	55.776	75	109.198	73	86.828		66.909	63	95.954	76
196.375	69.528	65	51.585	72	81.307	69	98.749	79	71.389	74	64.609	62	76.342	74	67.565	69	77.493	85	47.579	70	66.397	65	104.607	73	74.02	69	62.963	63	86.007	74	57.75		105.731	66	88.296		75.786	66	55.776	75	109.198	73	86.866		66.909	63	95.954	76
196.5	69.528	65	51.585	72	81.307	69	98.749	79	71.389	74	64.609	62	76.342	75	67.565	69	77.501	85	47.579	70	66.397	65	104.607	73	74.011	69	62.963	63	86.007	74	57.75		105.731	66	88.296		75.786	66	55.776	75	109.198	73	86.866		66.909	63	95.954	76
196.625	69.528	65	51.597	72	81.313	69	98.736	78	71.389	74	64.609	62	76.342	75	67.565	69	77.501	85	47.579	70	66.435	65	104.607	73	74.011	69	62.959	63	85.975	74	57.75		105.731	66	88.296		75.786	66	55.776	75	109.191	73	86.866		66.909	63	95.954	76
196.75	69.528	65	51.597	72	81.313	69	98.736	78	71.389	74	64.609	62	76.342	75	67.565	69	77.501	85	47.579	70	66.435	65	104.623	73	74.011	69	62.959	63	85.975	74	57.75		105.731	66	88.339		75.786	66	55.776	75	109.191	73	86.866		66.909	63	95.954	76
196.875	69.551	65	51.597	72	81.313	69	98.736	78	71.398	74	64.609	62	76.342	75	67.561	69	77.501	85	47.579	70	66.435	65	104.623	73	74.011	69	62.959	63	85.975	74	57.75		105.715	66	88.339		75.744	66	55.768	75	109.191	73	86.866	33	66.853	63	95.95	76
197	69.551	65	51.597	72	81.313	70	98.736	78	71.398	74	64.61	62	76.342	75	67.561	69	77.501	85	47.579	70	66.435	65	104.623	73	74.011	69	62.959	63	85.975	74	57.75		105.715	66	88.339		75.744	66	55.768	75	109.191	73	86.874		66.853	62	95.95	76
197.125	69.551	65	51.597	72	81.313	70	98.736	78	71.398	74	64.61	62	76.342	76	67.561	69	77.527	85	47.577	70	66.435	65	104.623	73	74.011	69	62.959	63	85.975	74	57.75		105.715	66	88.339		75.744	66	55.768	75	109.189	73	86.874	32	66.853	62	95.95	76
197.25	69.551	65	51.597	72	81.313	70	98.71	78	71.398	74	64.61	62	76.311	76	67.561	69	77.527	85	47.577	70	66.435	65	104.642	72	74.011	69	62.959	63	85.975	74	57.75		105.715	66	88.339		75.744	66	55.768	75	109.189	35	86.874		66.853	62	95.95	76
197.375	69.551	65	51.597	72	81.322	70	98.71	78	71.398	74	64.61	62	76.311	76	67.561	69	77.527	85	47.577	70	66.435	65	104.642	72	73.994	69	62.959	63	85.959	74	57.744		105.711	66	88.387		75.744	66	55.768	75	109.189	48	86.874	68	66.853	62	95.955	76
197.5	69.551	66	51.597	72	81.322	70	98.71	78	71.398	74	64.61	62	76.311	76	67.561	69	77.527	85	47.577	70	66.44	65	104.642	72	73.994	69	62.959	63	85.959	74	57.744		105.711	66	88.387		75.744	66	55.768	74	109.189		86.874	33	66.853	62	95.955	76
197.625	69.582	66	51.597	72	81.322	70	98.71	78	71.408	74	64.61	62	76.311	76	67.561	69	77.527	85	47.577	70	66.44	65	104.642	72	73.994	69	62.945	63	85.959	74	57.744		105.711	66	88.387		75.744	66	55.768	74	109.189	48	86.874		66.853	62	95.955	76
197.75	69.582	66	51.597	72	81.322	70	98.71	77	71.408	73	64.61	62	76.311	76	67.561	69	77.527	85	47.577	70	66.44	65	104.665	72	73.994	69	62.945	63	85.959	74	57.744		105.711	66	88.387		75.715	66	55.768	74	109.179		86.85		66.853	62	95.955	76
197.875	69.582	66	51.602	72	81.322	70	98.708	77	71.408	73	64.609	62	76.311	77	67.561	69	77.557	85	47.577	70	66.44	65	104.665	72	73.994	69	62.945	63	85.959	74	57.744		105.711	66	88.387		75.715	66	55.768	74	109.179		86.85	68	66.8	62	95.955	76
198	69.582	66	51.602	72	81.322	70	98.708	77	71.408	73	64.609	62	76.311	77	67.561	69	77.557	85	47.577	70	66.44	65	104.665	72	73.994	69	62.945	63	85.948	74	57.744		105.71	66	88.443		75.715	66	55.768	74	109.179	73	86.85	68	66.8	62	95.967	76
198.125	69.582	66	51.602	71	81.32	70	98.708	77	71.408	73	64.609	62	76.296	77	67.561	69	77.557	84	47.577	70	66.44	65	104.665	72	73.994	69	62.945	63	85.948	74	57.744		105.71	66	88.443		75.715	66	55.768	74	109.179	73	86.85		66.8	62	95.967	76
198.25	69.582	66	51.602	71	81.32	70	98.708	77	71.408	73	64.609	62	76.296	77	67.561	69	77.557	84	47.642	70	66.44	65	104.665	72	73.997	69	62.945	63	85.948	74	57.744		105.71	66	88.443		75.715	66	55.768	74	109.179	73	86.85		66.8	62	95.967	76
198.375	69.628	66	51.602	71	81.32	71	98.708	77	71.408	73	64.609	63	76.296	77	67.561	69	77.557	84	47.642	70	66.44	65	104.682	71	73.997	69	62.945	63	85.948	74	57.74		105.71	66	88.443		75.715	66	55.768	74	109.159	73	86.85		66.8	62	95.967	76
198.5	69.628	66	51.602	71	81.32	71	98.716	77	71.418	73	64.609	63	76.296	77	67.561	69	77.557	84	47.642	71	66.425	65	104.682	71	73.997	69	62.947	63	85.948	75	57.74		105.706	66	88.443		75.715	66	55.768	74	109.159	48	86.85		66.8	62	95.967	76
198.625	69.628	66	51.602	71	81.32	71	98.716	77	71.418	73	64.609	63	76.296	78	67.565	69	77.59	84	47.642	71	66.425	65	104.682	71	73.997	69	62.947	63	85.948	75	57.74		105.706	66	88.443		75.697	66	55.768	74	109.159	73	86.817		66.8	62	95.967	77
198.75	69.628	66	51.602	71	81.32	71	98.716	77	71.418	73	64.616	63	76.296	78	67.565	69	77.59	84	47.642	71	66.425	65	104.682	71	73.997	69	62.947	63	85.935	75	57.74		105.706	66	88.443		75.697	66	55.768	73	109.159	73	86.817		66.8	62	95.967	77
198.875	69.628	66	51.602	71	81.307	71	98.716	76	71.418	73	64.616	63	76.295	78	67.565	69	77.59	84	47.642	71	66.425	64	104.684	71	73.997	69	62.947	63	85.935	75	57.74		105.706	66	88.443		75.697	66	55.768	73	109.141	73	86.817		66.761	62	95.967	77
199	69.628	66	51.611	71	81.307	71	98.724	76	71.418	73	64.616	63	76.295	78	67.565	69	77.59	84	47.642	71	66.425		104.684	71	74.018	69	62.947	63	85.935	75	57.74		105.706	66	88.32		75.697	66	55.768	73	109.141	73	86.817		66.761	62	95.976	76
199.125	69.663	66	51.611	71	81.307	71	98.724	76	71.418	73	64.616	63	76.295	78	67.565	69	77.59	83	47.642	71	66.425		104.684	71	74.018	69	62.947	63	85.935	75	57.74		105.7	66	88.32		75.697	66	55.766	73	109.141	73	86.817		66.761	62	95.976	76
199.25	69.663	66	51.611	71	81.307	72	98.724	76	71.431	73	64.616	63	76.295	79	67.565	69	77.614		47.642	71	66.425		104.684	71	74.018	69	62.947	63	85.935	75	57.74		105.7	66	88.32		75.697	66	55.766	73	109.141	73	86.817		66.761	62	95.981	76
199.375	69.663	66	51.611	71	81.307	72	98.724	76	71.431	73	64.616	63	76.295	79	67.565	69	77.614		47.642	71	66.425		104.684	71	74.018	69	62.947	63	85.935	75	57.74		105.7	66	88.32		75.697	66	55.766	73	109.141	73	86.783		66.761	62	95.981	76
199.5	69.663	67	51.611	71	81.307	72	98.724	76	71.431	73	64.616	63	76.295	79	67.575	68	77.614		47.635	71	66.404		104.663	71	74.018	69	62.95	63	85.91	75	57.746		105.7	66	88.32		75.678	66	55.766	73	109.118	73	86.783		66.761	62	95.981	76
199.625	69.663	67	51.611	71	81.29	72	98.73	76	71.431	73	64.635	63	76.299	79	67.575	68	77.614		47.635	71	66.404		104.663	70	74.064	69	62.95	63	85.91	75	57.746		105.7	66	88.396		75.678	66	55.766	73	109.118	73	86.783		66.761	62	95.981	76
199.75	69.663	67	51.611	71	81.29	72	98.73	76	71.431	72	64.635	63	76.299	79	67.575	68	77.614		47.635	72	66.404		104.663	70	74.064	69	62.95	63	85.91	75	57.746		105.687	66	88.396		75.678	66	55.766	72	109.118	73	86.783		66.761	62	95.981	76
199.875	69.663	67	51.611	71	81.29	72	98.73	75	71.431	72	64.635	63	76.299	80	67.575	68	77.614		47.635	72	66.404		104.663	70	74.064	69	62.95	63	85.91	75	57.746		105.687	66	88.396		75.678	66	55.766	72	109.118	73	86.783		66.747	62	95.981	76
200	69.695	67	51.611	71	81.29	72	98.73	75	71.431	72	64.635	63	76.299	80	67.575	68	77.627		47.635	72	66.404		104.663	70	74.064	69	62.95	63	85.91	75	57.746		105.687	66	88.396		75.678	66	55.766	72	109.118	48	86.783		66.747	61	95.981	76
200.125	69.695	67	51.614	71	81.29	73	98.73	75	71.433	72	64.635	63	76.299	80	67.575	68	77.627	82	47.635	72	66.404		104.629	70	74.064	69	62.95	63	85.91	75	57.746		105.687	66	88.478		75.678	66	55.759	72	109.094		86.748		66.747	61	95.981	76
200.25	69.695	67	51.614	71	81.29	73	98.734	75	71.433	72	64.635	63	76.299	80	67.575	68	77.627	82	47.635	72	66.404		104.629	70	74.064	69	62.95	63	85.874	75	57.746		105.682	66	88.478		75.678	66	55.759	72	109.094	73	86.748		66.747	61	96.006	76
200.375	69.695	67	51.614	71	81.29	73	98.734	75	71.433	72	64.635	63	76.305	80	67.586	68	77.627	82	47.635	72	66.384		104.629	70	74.128	69	62.95	62	85.874	75	57.746		105.682	66	88.478		75.658	66	55.759	72	109.094	73	86.748		66.747	61	96.038	76
200.5	69.695	67	51.614	71	81.262	73	98.734	75	71.433	72	64.635	63	76.305	80	67.586	68	77.627	82	47.635	72	66.384	64	104.629	70	74.128	69	62.943	62	85.874	75	57.751		105.682	66	88.478		75.658	66	55.759	72	109.094	73	86.748		66.747	61	96.038	76
200.625	69.695	67	51.614	71	81.262	73	98.734	75	71.433	72	64.646	63	76.305	81	67.586	68	77.627	81	47.635	72	66.384	64	104.629	70	74.128	69	62.943	62	85.874	75	57.751		105.682	66	88.562		75.658	66	55.759	71	109.075	73	86.748		66.747	61	96.038	75
200.75	69.732	68	51.614	71	81.262	73	98.734	74	71.433	72	64.646	64	76.305	81	67.586	68	77.66	81	47.635	72	66.384	42	104.629	70	74.128	68	62.943	62	85.874	75	57.751		105.682	66	88.562		75.658	66	55.759	71	109.075	73	86.748		66.735	61	96.038	75
200.875	69.732	68	51.614	71	81.262	74	98.732	74	71.431	72	64.646	64	76.305	81	67.586	68	77.66	81	47.61	72	66.384	64	104.589	69	74.128	68	62.943	62	85.874	75	57.751		105.687	66	88.562		75.658	66	55.759	71	109.075	73	86.713		66.735	61	96.038	75
201	69.732	68	51.614	71	81.262	74	98.732	74	71.431	72	64.646	64	76.305	81	67.586	68	77.66	53	47.61	72	66.384	64	104.589	69	74.177	68	62.943	62	85.874	75	57.751		105.687	66	88.562		75.658	66	55.759	71	109.075	73	86.713		66.735	61	96.038	75
201.125	69.732	68	51.614	71	81.262	74	98.732	74	71.431	72	64.646	64	76.305	81	67.586	68	77.66		47.61	72	66.384	64	104.589	69	74.177	68	62.943	62	85.836	75	57.751		105.687	66	88.562		75.644	66	55.759	71	109.075	73	86.713	69	66.735	61	96.038	75
201.25	69.732	68	51.609	71	81.232	74	98.732	74	71.431	72	64.646	64	76.311	82	67.598	68	77.66	81	47.61	72	66.384	64	104.589	69	74.177	68	62.943	62	85.836	75	57.751		105.687	66	88.645		75.644	66	55.756	71	109.06	73	86.713	70	66.735	61	96.038	75
201.375	69.732	68	51.609	71	81.232	74	98.732	74	71.431	72	64.646	64	76.311	82	67.598	33	77.66	80	47.61	72	66.362	64	104.589	69	74.177	68	62.935	62	85.836	75	57.751		105.695	66	88.645		75.644	66	55.756	70	109.06	73	86.713	70	66.735	61	96.077	75
201.5	69.76	68	51.609	71	81.232	74	98.738	74	71.431	71	64.655	64	76.311	82	67.598		77.692	80	47.61	72	66.362	64	104.547	69	74.177	68	62.935	62	85.836	75	57.758		105.695	67	88.645		75.644	67	55.756	70	109.06	73	86.713	70	66.735	61	96.077	75
201.625	69.76	68	51.609	71	81.232	75	98.738	74	71.431	71	64.655	64	76.311	82	67.598		77.692	79	47.61	72	66.362	63	104.547	69	74.177	68	62.935	62	85.836	76	57.758		105.695	67	88.645		75.644	67	55.756	70	109.06	73	86.698	70	66.735	61	96.077	75
201.75	69.76	69	51.609	71	81.232	75	98.738	73	71.428	71	64.655	64	76.311	82	67.598	68	77.692	79	47.61	72	66.362	63	104.547	69	74.202	68	62.935	62	85.836	76	57.758		105.695	67	88.722		75.644	67	55.756	70	109.06	73	86.698	70	66.735	61	96.077	74
201.875	69.76	69	51.609	71	81.232	75	98.738	73	71.428	71	64.655	64	76.311	83	67.598	68	77.692	79	47.61	73	66.362	63	104.547	69	74.202	68	62.935	62	85.8	76	57.758		105.695	67	88.722		75.644	67	55.756	70	109.051	73	86.698	69	66.698	61	96.121	74
202	69.76	69	51.609	71	81.232	75	98.737	73	71.428	71	64.655	64	76.307	83	67.598	68	77.692	78	47.61	73	66.362	63	104.547	69	74.202	68	62.935	62	85.8	76	57.758		105.705	67	88.722		75.636	67	55.756	70	109.051	73	86.698	69	66.698	61	96.168	74
202.125	69.76	69	51.609	71	81.21	75	98.737	73	71.428	71	64.655	64	76.307	83	67.614	68	77.713	78	47.61	73	66.362	64	104.513	69	74.202	68	62.935	62	85.8	76	57.758		105.705	67	88.722		75.636	67	55.756	69	109.051	73	86.698	69	66.698	61	96.168	74
202.25	69.785	69	51.609	71	81.21	76	98.737	73	71.428	71	64.655	64	76.307	83	67.614	68	77.713	78	47.578	73	66.362		104.513	68	74.202	68	62.935	62	85.8	76	57.758		105.705	67	88.789		75.636	67	55.756	69	109.051	73	86.698	69	66.698	61	96.168	74
202.375	69.785	46	51.617	71	81.21	76	98.737	73	71.428	71	64.654	64	76.307	83	67.614	68	77.713	78	47.578	73	66.344		104.513	68	74.202	68	62.941	63	85.8	76	57.758		105.705	67	88.789		75.636	67	55.741	69	109.045	74	86.691	69	66.698	61	96.168	74
202.5	69.785		51.617	71	81.21	76	98.737	73	71.428	71	64.654	64	76.307	83	67.614	68	77.713	78	47.578	73	66.344		104.513	68	74.222	68	62.941	63	85.8	76	57.775		105.72	67	88.789		75.636	67	55.741	69	109.045	74	86.691	69	66.698	61	96.168	74
202.625	69.785		51.617	71	81.21	76	98.729	73	71.426	71	64.654	64	76.307	84	67.614	68	77.713	78	47.578	73	66.344		104.513	68	74.222	68	62.941	63	85.77	76	57.775		105.72	67	88.789		75.636	67	55.741	69	109.045	74	86.691	70	66.698	61	96.22	75
202.75	69.785		51.617	71	81.21	76	98.729	73	71.426	71	64.654	64	76.298	84	67.614	68	77.713	51	47.578	73	66.344		104.486	68	74.222	68	62.941	63	85.77	76	57.775		105.72	67	88.789		75.625	67	55.741	69	109.045	74	86.691	71	66.698	61	96.22	75
202.875	69.785		51.617	71	81.179	77	98.729	73	71.426	71	64.654	64	76.298	84	67.644	68	77.752		47.578	73	66.344		104.486	68	74.222	68	62.941	63	85.77	76	57.775		105.72	67	88.844		75.625	67	55.741	68	109.045	74	86.691	72	66.698	61	96.22	73
203	69.785		51.617	71	81.179	77	98.729	72	71.426	71	64.654	64	76.298	84	67.644	68	77.752	77	47.578	73	66.344		104.486	68	74.222	68	62.941	63	85.77	76	57.775		105.736	67	88.844		75.625	67	55.741	68	109.032	74	86.701	73	66.64	61	96.22	73
203.125	69.807		51.617	71	81.179	77	98.729	72	71.426	71	64.654	64	76.298	84	67.644	68	77.752	77	47.578	73	66.344		104.486	68	74.222	68	62.941	63	85.77	76	57.775		105.736	67	88.844		75.625	67	55.741	68	109.032	74	86.701	73	66.64	61	96.271	73
203.25	69.807		51.617	71	81.179	77	98.729	72	71.426	71	64.654	65	76.298	84	67.644	68	77.752	77	47.578	73	66.334		104.486	68	74.257	68	62.941	63	85.77	76	57.775		105.736	67	88.844		75.625	67	55.741	68	109.032	74	86.701	73	66.64	61	96.271	73
203.375	69.807		51.617	71	81.179	78	98.711	72	71.426	71	64.652	65	76.298	85	67.644	68	77.752	77	47.578	73	66.334		104.469	68	74.257	68	62.937	63	85.748	76	57.775		105.736	67	88.844		75.625	67	55.741	68	109.032	74	86.701	74	66.64	61	96.271	74
203.5	69.807		51.617	71	81.179	78	98.711	72	71.417	71	64.652	65	76.298	85	67.644	68	77.793	77	47.579	73	66.334		104.469	68	74.257	68	62.937	63	85.748	76	57.79		105.736	67	88.87		75.625	67	55.723	67	109.017	74	86.701	75	66.64	61	96.271
203.625	69.807		51.617	71	81.179	78	98.711	72	71.417	71	64.652	65	76.306	85	67.644	68	77.793	77	47.579	73	66.334	64	104.469	67	74.257	68	62.937	63	85.748	76	57.79		105.755	67	88.87		75.611	67	55.723	67	109.017	74	86.734	76	66.64	61	96.314
203.75	69.807	71	51.617	71	81.153	78	98.711	72	71.417	71	64.652	65	76.306	85	67.67	68	77.793	76	47.579	73	66.334	63	104.469	67	74.257	68	62.937	63	85.748	76	57.79		105.755	67	88.87		75.611	67	55.723	67	109.017	74	86.734	76	66.64	61	96.314
203.875	69.829	71	51.617	71	81.153	78	98.711	72	71.417	71	64.652	65	76.306	85	67.67	68	77.793	76	47.579	73	66.334		104.469	67	74.257	68	62.937	63	85.748	76	57.79		105.755	67	88.87		75.611	67	55.723	67	109.017	74	86.734		66.64	61	96.314
204	69.829	71	51.617	71	81.153	79	98.686	72	71.417	71	64.652	65	76.306	85	67.67	68	77.793	76	47.579	73	66.334		104.46	67	74.298	67	62.937	63	85.748	77	57.79		105.755	67	88.87		75.611	67	55.723	67	109.017	74	86.734	50	66.597	61	96.314
204.125	69.829	72	51.617	71	81.153	79	98.686	71	71.417	71	64.652	65	76.306	86	67.67	68	77.793	76	47.579	73	66.334	63	104.46	67	74.298	67	62.937	63	85.739	77	57.79		105.775	68	88.893		75.611	67	55.723	67	109.009	74	86.734	49	66.597	61	96.314
204.25	69.829	72	51.617	71	81.153	79	98.686	71	71.417	71	64.655	65	76.306	86	67.67	68	77.822	76	47.579	73	66.334		104.46	67	74.298	67	62.937	63	85.739	77	57.79		105.775	68	88.893		75.611	68	55.723	66	109.009	74	86.764	50	66.597	61	96.344
204.375	69.829	72	51.617	71	81.153	79	98.686	71	71.408	70	64.655	65	76.315	86	67.67	68	77.822	75	47.579	73	66.334		104.46	67	74.298	67	62.923	42	85.739	77	57.79		105.775	68	88.893		75.611	68	55.723	66	109.009	74	86.764		66.597	61	96.344
204.5	69.829	72	51.617	71	81.142	79	98.686	71	71.408	70	64.655	65	76.315	86	67.67	68	77.822	75	47.579	73	66.334		104.46	67	74.298	67	62.923	63	85.739	77	57.801		105.775	68	88.893		75.59	68	55.723	66	109.009	74	86.764		66.597	61	96.344
204.625	69.829	72	51.617	71	81.142	80	98.666	71	71.408	70	64.655	65	76.315	86	67.672	68	77.822	75	47.579	73	66.334		104.457	67	74.298	67	62.923	63	85.739	77	57.801		105.791	68	88.893		75.59	68	55.706	66	109.003	74	86.764		66.597	61	96.344
204.75	69.836	72	51.623	71	81.142	80	98.666	71	71.408	70	64.655	65	76.315	86	67.672	68	77.822	75	47.579	73	66.334		104.457	67	74.326	67	62.923	63	85.739	77	57.801		105.791	68	88.92		75.59	68	55.706	66	109.003	74	86.764		66.597	61	96.36
204.875	69.836	72	51.623	71	81.142	80	98.666	71	71.408	70	64.655	65	76.315	86	67.672	68	77.822	74	47.579	73	66.334	63	104.457	67	74.326	67	62.923	64	85.734	77	57.801		105.791	68	88.92		75.59	68	55.706	66	109.003	74	86.797		66.597	61	96.36
205	69.836	73	51.623	71	81.142	80	98.666	71	71.408	70	64.655	66	76.315	87	67.672	68	77.843	74	47.537	73	66.334		104.457	67	74.326	67	62.923	64	85.734	77	57.801		105.791	68	88.92		75.59	68	55.706	65	109.003	74	86.797		66.571	61	96.36
205.125	69.836	73	51.623	71	81.142	80	98.666	71	71.414	70	64.675	66	76.322	87	67.672	68	77.843	74	47.537	73	66.341	63	104.462	66	74.326	67	62.923	64	85.734	77	57.801		105.791	68	88.92		75.59	68	55.706	65	109.003	74	86.797		66.571	61	96.36
205.25	69.836	73	51.623	71	81.128	81	98.661	70	71.414	70	64.675	66	76.322	87	67.672	68	77.843	74	47.537	73	66.341	62	104.462	66	74.326	67	62.93	64	85.734	77	57.801		105.801	68	88.92		75.59	68	55.706	65	108.996	74	86.797		66.571	61	96.36
205.375	69.836	73	51.623	71	81.128	81	98.661	70	71.414	70	64.675	66	76.322	87	67.672	68	77.843	74	47.537	73	66.341	62	104.462	66	74.326	67	62.93	64	85.734	77	57.801		105.801	68	88.953		75.565	68	55.706	65	108.996	74	86.797		66.571	61	96.362
205.5	69.836	73	51.623	71	81.128	81	98.661	70	71.414	70	64.675	66	76.322	87	67.672	68	77.843	73	47.537	73	66.341	62	104.462	66	74.333	67	62.93	64	85.733	77	57.814		105.801	68	88.953		75.565	68	55.706	65	108.996	74	86.826		66.571	61	96.362
205.625	69.83	73	51.623	71	81.128	81	98.661	70	71.414	70	64.675	66	76.322	87	67.672	68	77.875	73	47.537	73	66.341	62	104.462	66	74.333	67	62.93	64	85.733	77	57.814		105.801	68	88.953		75.565	68	55.706	64	108.996	74	86.826		66.571	62	96.362
205.75	69.83	74	51.623	71	81.128	81	98.661	70	71.414	70	64.675	66	76.322	87	67.672	68	77.875	73	47.537	73	66.341	62	104.472	66	74.333	67	62.93	64	85.733	77	57.814		105.802	68	88.953		75.565	68	55.706	64	108.996	74	86.826		66.571	62	96.362
205.875	69.83	74	51.639	71	81.128	82	98.657	70	71.414	70	64.675	66	76.319	87	67.672	69	77.875	73	47.537	74	66.341	62	104.472	66	74.333	67	62.93	64	85.733	77	57.814		105.802	68	88.953		75.565	68	55.693	64	108.996	74	86.826		66.579	62	96.362
206	69.83	74	51.639	71	81.105	82	98.657	70	71.423	70	64.699	66	76.319	88	67.672	69	77.875	73	47.537	74	66.357	62	104.472	66	74.333	67	62.93	64	85.733	78	57.814		105.802	68	88.999		75.565	68	55.693	64	108.996	74	86.826	75	66.579	62	96.362
206.125	69.83	74	51.639	71	81.105	82	98.657	70	71.423	70	64.699	66	76.319	88	67.672	69	77.875	73	47.537	74	66.357	62	104.472	66	74.333	67	62.942	64	85.733	78	57.814		105.802	68	88.999		75.554	68	55.693	64	108.996	74	86.848	75	66.579	62	96.362
206.25	69.83	74	51.639	71	81.105	82	98.657	70	71.423	70	64.699	66	76.319	88	67.672	69	77.875	72	47.537	74	66.357	61	104.484	66	74.342	67	62.942	64	85.725	78	57.814		105.802	68	88.999		75.554	68	55.693	64	108.996	74	86.848	75	66.579	62	96.362
206.375	69.83	74	51.639	71	81.105	82	98.657	70	71.423	70	64.699	66	76.319	88	67.657	69	77.905	72	47.508	74	66.357	61	104.484	66	74.342	67	62.942	64	85.725	78	57.814		105.805	68	88.999		75.554	68	55.693	63	108.998	74	86.848	75	66.579	62	96.362
206.5	69.815	74	51.639	71	81.105	83	98.647	70	71.423	70	64.699	66	76.319	88	67.657	69	77.905	72	47.508	74	66.357	61	104.484	66	74.342	67	62.942	64	85.725	78	57.83		105.805	68	89.057		75.554	68	55.693	63	108.998	74	86.848	75	66.579	62	96.362
206.625	69.815	75	51.639	71	81.105	83	98.647	70	71.423	70	64.699	66	76.319	88	67.657	69	77.905	71	47.508	74	66.357	61	104.484	66	74.342	67	62.942	64	85.725	78	57.83		105.805	68	89.057		75.554	68	55.693	63	108.998	74	86.848	75	66.579	62	96.362
206.75	69.815	75	51.639	71	81.105	83	98.647	70	71.423	70	64.699	66	76.311	88	67.657	69	77.905	71	47.508	74	66.377	61	104.495	66	74.342	67	62.942	64	85.725	78	57.83		105.805	68	89.057		75.554	68	55.693	63	108.998	74	86.848	76	66.583	62	96.349
206.875	69.815	75	51.639	71	81.087	83	98.647	70	71.428	70	64.714	66	76.311	88	67.657	69	77.905	71	47.508	74	66.377	61	104.495	65	74.342	67	62.942	64	85.725	78	57.83		105.812	68	89.057		75.554	68	55.693	63	108.998	74	86.864	76	66.583	62	96.349
207	69.815	75	51.646	71	81.087	83	98.647	70	71.428	70	64.714	66	76.311	88	67.657		77.932	71	47.508	74	66.377	61	104.495	65	74.355	67	62.942	64	85.709	78	57.83		105.812	68	89.057		75.547	69	55.68	62	108.998	74	86.864	76	66.583	62	96.349
207.125	69.815	75	51.646	71	81.087	83	98.643	70	71.428	70	64.714	66	76.311	88	67.657		77.932	70	47.508	74	66.377	61	104.495	65	74.355	67	62.947	65	85.709	78	57.83		105.812	68	89.118		75.547	69	55.68	62	108.998	74	86.864	76	66.583	62	96.349
207.25	69.815	75	51.646	71	81.087	84	98.643	70	71.428	70	64.714	66	76.311	88	67.657		77.932	70	47.508	74	66.377	61	104.495	65	74.355	67	62.947	65	85.709	78	57.83		105.812	68	89.118		75.547	69	55.68	62	108.998	74	86.864	76	66.583	62	96.349
207.375	69.815	75	51.646	71	81.087	84	98.643	70	71.428	70	64.714	66	76.311	88	67.634		77.932	70	47.508	74	66.377	61	104.5	65	74.355	67	62.947	65	85.709	78	57.845		105.822	68	89.118		75.547	69	55.68	62	108.994	74	86.864	76	66.583	62	96.336
207.5	69.796	75	51.646	71	81.087	84	98.643	69	71.428	70	64.714	66	76.302	88	67.634	46	77.932	70	47.508	74	66.377	60	104.5	65	74.355	66	62.947	65	85.709	78	57.845		105.822	68	89.118		75.547	69	55.68	62	108.994	74	86.876	76	66.583	62	96.336
207.625	69.796	76	51.646	71	81.059	84	98.643	69	71.43	70	64.714	67	76.302	88	67.634	70	77.932	70	47.508	74	66.404	60	104.5	65	74.355	66	62.947	65	85.709	79	57.845		105.822	68	89.185		75.547	69	55.68	62	108.994	74	86.876	76	66.583	62	96.336
207.75	69.796	76	51.646	71	81.059	84	98.637	69	71.43	70	64.714	67	76.302	88	67.634	70	77.953	70	47.475	74	66.404	60	104.5	65	74.371	66	62.947	65	85.694	79	57.845		105.822	68	89.185		75.547	69	55.68	61	108.994	74	86.876	76	66.566	62	96.336
207.875	69.796	76	51.646	71	81.059	84	98.637	69	71.43	70	64.714	67	76.302	88	67.634	71	77.953	70	47.475	74	66.404	60	104.5	65	74.371	66	62.947	65	85.694	79	57.845		105.822	68	89.185		75.532	69	55.68	61	108.994	74	86.876	76	66.566	62	96.336
[truncated: 7,937 more rows]
